# Supplementary material for: Factors related to non-compliance to HPV vaccination in Roraima—Brazil: a region with a high incidence of cervical cancer
Source: BMC Health Serv Res. 2016 Aug 22;16(1):417. doi: 10.1186/s12913-016-1677-y (PMC4994290; doi:10.1186/s12913-016-1677-y)
Supplement: Additional file 1: — Spreadsheet containing raw data of this study. (XLS 1492 kb) [file 12913_2016_1677_MOESM1_ESM.xls]

## Sheet: Plan1
numero pesquisa	nome da escola	A-idade estudante	A-escola particular	A-idade pai	A-natural pai	A-religião	A-bairro	A-quem respondeu	A-escolaridade pai	A-renda família	A-benef - bolsa família	A-benef - Credito social	A-Benef - outro escrev	B-Perg I	B-Perg II	B-Perg III	B-Perg IV	B-Perg V	B-Perg VI - A	B-Perg IV - B	B-Perg IV - C	B-Perg IV - D	B-Perg IV -E	B-Perg IV - F	B-Perg IV - G	B-Perg IV - H	B-Perg IV - I - Qual	PÁGINA 2	C-Perg 1	C-Perg 2	C-Perg 3	C-Perg 4	C-Perg 5	C-Perg 6	C-Perg 7	C-Perg 8	C-Perg 9	C-Perg 10	C-Perg 11	C-Perg 12	C-Perg 13	C-Perg 14	C-Perg 15 - idade mínima	C-Perg 15 - idade máxima	D-Frase 1	D-Frase 2	D-Frase 3	D-Frase 4	D-Frase 5
teste 004	oswaldo cruz	14	2nao	35	1	2	são bento	2	2	3	1	2	2	1	1	2	1		2	2	2	2	2	2	2	2	2		1	1	1	1	1	1	3	1	2	2	1	3	1	2	15	18	1	2	2	1	2
teste 014	oswaldo cruz	14	2nao	32			aracelis	2	4	1	1	2	2	1	1	2	2	2	2	2	2	2	2	2	2	2	2		1	1	3	1	3	3	3	1	3	3	6	3	1	2	11	14	1	2	2	1	2
teste 019	oswaldo cruz	12	2nao	42	1		caranã	2	2	2				1	1	3	1		2	2	2	2	2	2	2	2	2																		4		3	4	1
teste 021	oswaldo cruz	14	2nao	29	1	1	cidade satélite	2	4	1	2	2	2	1	1	2	1	1	2	2	2	2	2	2	2	2			1	1	3	3	3	3	3	3	3	3	2	3	3	2			3	3	4	4	2
teste 022	oswaldo cruz	14	2nao	43	2	2	santa luzia	2	4	1	1	1	2	1	1	2	1	1	2	2	2	2	2	2	2	2	perdeu o cartão		1	1	2	2	3	1	3	1	2	3	2	1	1	2	11	14	2	1	1	1	3
teste 023	oswaldo cruz	13	2nao	39			pérola	2	4	1	2	1	2	1	1	2	2	1	2	2	2	2	2	2	2	2	2		1	1	3	2	3	3	3	1	3	1	2	1	1	1			1	3	2	1	2
teste 025	oswaldo cruz	13	2nao	38	3	2	cambará	2	5	2	2	2	2	1	1	2	2		2	2	2	2	2	2	2	2	2		1	1	1	2	2	3	3	3	1	3	6	1	2	2	12	14	4	4	1	4	1
teste 029	oswaldo cruz	13	2nao	32	2		equatorial	2	4	1	1	2	2	1	1	2	1	1	2	2	2	2	2	2	2	2	não estava presente		1	3	3	3	3	3	3	3	3	3	5	1	3	2	13	15	3	2	2	2	2
teste 031	oswaldo cruz	14	2nao	34	2	4	conjunto cidadão	2	4	1	1	1	2	1	1	2	2		2	2	2	2	2	2	2	2	2		1	1	2	2	2	1	1	3	3	2	1	3	2	2	11	14	2	1	2	4	3
teste 049	oswaldo cruz	14	2nao	36	1	2	cidade satélite	2	4	2	2	2	2	1	1	2	2		2	2	2	2	2	2	2	2			1	1												2			4	4	4	4	1
teste 067	oswaldo cruz	14	2nao	35	1	1	aparecida	2	4	2	2	2	2	1	1	2	2		2	2	2	2	2	2	2	2	2		1	1	1	2	2	1	1	3	3	1	2	1	2	2	9	13	4	4	4	4	1
teste 090	oswaldo cruz	14	2nao	30	1	2	raiar do sol	2	5		2	2	2	2		4	4	2	2	2	2	2	1	1	2	2	2		1	1	1	2	2	1	1	1	1	2	2	1	1	1	12	14	1	1	1	1	4
teste 104	oswaldo cruz	13	2nao	30	1		equatorial	2	4	1	1	2	2	1	1	1	2		2	2	2	2	2	2	2	2	2		1	1	3	3	1	2	3	1	1	1	6	3	1	2	12	14	4	3	2	3	2
teste 106	oswaldo cruz	13	2nao	37	3	1	caimbé	1	4	1	2	2	2	1	1	2	2		2	2	2	2	2	2	2	2	2		1	3	3	3	3	3	3	3	3	3	6	3	3	2	10	16	4		1	4	3
teste 107	oswaldo cruz	12	2nao	47	3	1	equatorial	1	3	2	2	2	2	1	1	3	1		2	2	2	2	2	2	2	2			1	1	1	3	2	1	3	1	1	1	2	1	1	2	10	12	3	4	4	4	1
teste 146	oswaldo cruz	12	2nao	37	3	2	são bento	2	4	3	1	2	2	1		2			2	2	2	2	2	2	2	2	2		1	1	2	2	3	1	1	1	1	1	5	1	1	1	12		4	4	4	4	2
teste 150	oswaldo cruz	12	2nao	41	1	2	senador hélio campos	2	4	1	1	2	2	1	1	3	1		2	2	2	2	2	2	2	2	2		1	1	2	2	2	2	3	1	3	1	2	1	2	2			4	4	3	4	1
teste 152	oswaldo cruz	12	2nao	38	1		raiar do sol	1	5	3	2	2	2	1	1	1	2	1	2	2	2	2	2	2	2	2	2		1	1	2	2	2	1	2	1	2	3	1	1	1	2	9	13	4	2	1	4	2
teste 153	oswaldo cruz	13	2nao	32	2	1	cauamé	2	5	3	2	2	2	1	1	2	3		2	2	2	2	2	2	2	2	2		1	1	2	2	2	1	1	1	2	2	1	1	2	1	8	13	4	4	2	4	1
teste 174	oswaldo cruz	13	2nao	31	1	2	são bento	2	4	1	2	2	2	1	1	2	1		2	2	2	2	2	2	2	2	2		1	3	1	2	3	1	3	1	3	1	2	1	1	2	12	18	4	4	1	4	2
teste 177	oswaldo cruz		2nao											1	1	2	1	2	2	2	2	2	2	1	2	2	2		1	1	2	2	2	1	1	1	2	1	2	1	1	1	9	11	1	1	3	1	4
teste 179	oswaldo cruz	13	2nao	36	2		centenário	1	5	1	2	2	2	1	1	2	2	1	2	1	2	2	2	2	2	2	2		1	1	2	2	2	1	1	1	2	1	6	1	2	2	9	11	4	3	1	2	3
teste 182	oswaldo cruz	14	2nao	34	1	2	equatorial	2	4	2	2	2	2	1	1	2	1		2	2	2	2	2	2	2	2	2		1	1	1	3	3		1	1	1	3	2	1	2	1	12	14	3	4	1	4	2
teste 189	oswaldo cruz	14	2nao	39	3	1	são bento	2	3	1	1	2	2	1	1	2	2	1	2	2	2	2	2	2	2	2	2		1	3	1	3	2	2	3	1	1	3	1	1	3	2	11	14	3	2	1	1	2
teste 190	oswaldo cruz	14	2nao	35	1	1	são bento	2	4	1	2	2	2	2	3	4	4	1	2	2	2	2	2	2	2	2	a menina estava com medo da vacina		1	1	3	2	1	1	1	1	1	1	1	1	1	1	10	14	4	4	4	4	1
teste 192	oswaldo cruz	12	2nao	31	1	2	pérola	2	3	2	1	2	2	1	1	2	3		2	2	2	2	2	2	2	2	2		1	3	1	1	1	2	1	1	2	1	3	3	3	2	12	14		2	1	3	3
teste 193	oswaldo cruz	13	2nao	39		1	cinturão verde	2	6	2				1		2	2	1	2	2	2	2	2	2	2	2			1	2	2	2	2	2	1	1	1	1	5	1	1	1	11	13	4	3	2	3	2
teste 196	oswaldo cruz	12	2nao	31	3	1	jardim caranã	2	2	1	1	2	2	1	1	2	1		2	2	2	2	2	2	2	2	2		1	2	2	2	2	3	1	1	1	1	1	1	1	2	12	14	3	2	2	4	1
teste 197	oswaldo cruz	12	2nao	33	1	2	nova esperança	1	5	1	1	1	2	1	1	3	2		2	2	2	2	2	2	2	2			1	3	3	3	2	2	3	1	3	1	6	3	1	2			4	4	3	4	2
teste 213	oswaldo cruz	13	2nao	43	1		bela vista	2	5	1	2	2	2	1	1	3	2		2	2	2	2	2	2	2	2	2		1	1	2	2	2	1	1	1	2	1	1	1	1	2	10	12	4	4	4	4	3
teste 216	oswaldo cruz	12	2nao	43	2	2	santa luzia	2	4	1	1	1	2	1	1	2	2	1	2	2	2	2	2	2	2	2	2		1	1	2	2	3	1	3	1	2	3	2	1	1	2	11	14	2	1	1	1	3
teste 221	oswaldo cruz	12	2nao	37	3	2	santa cecília	2	4	1	1	2	2	1	1	2	2	2	2	2	2	2	2	2	2	2	2		1	1	2	2	2	2	3	1	2	2	5	1	2	1	9	11	4	4	4	4	1
teste 262	oswaldo cruz	13	2nao	36	3	1	raiar do sol	2	5	1	2	2	2	1	1	2	2		2	2	2	2	2	2	2	2			1	1	1	2	2	1	1	1	2	1	6	1	1	2	12	14	4	4	2	4	1
teste 267	oswaldo cruz	11	2nao	26	1		silvio leite	2	1	1	1	2	2	1		3	1	1	2	2	2	2	2	1	2	2	2		2	3	3	3	3	3	3	1	3	1	3	1	1		11	19	2	2	1	4	1
teste 272	oswaldo cruz	12	2nao	42	2	1	centenário	2	4	2	2	2	2	1	1	2	2		2	2	2	2	2	2	2	2	2		1	1	3	2	2	1	1	1	1	1	6	1	1	2	9	14	4	4	3	4	1
teste 273	oswaldo cruz		2nao	49	1	2	sem helio campos	4	4	2	2	2	2	1	1	3	1		2	2	2	2	2	2	2	2			1	1	2	2	2	1	1	1	1	2	2	1	2	2	9	14	4	4		4	1
teste 278	oswaldo cruz	12	2nao	30	2	2	passarão	2	5	1	1	2	2	1	1	2	2		2	2	2	2	2	2	2	2			1	1	2	2	2	2	2	2		1	1	1	2	2	12	15	4	3	3	4	3
teste 281	oswaldo cruz	14	2nao	39	1		equatorial	2	1	1	1	1	2	1	1	1	1	1	2	2	2	2	2	2	2	2			1	3	3	3	2	3	2	3	2	3	6	3	3	2	12	15	3	3	1	4	3
teste 307	oswaldo cruz	14	2nao	38		2	tancredo neves	2	4	1	1	2	2	1	1	2	2		2	2	2	2	2	2	2	2			1	1	2	2	3	2	3	1	1	1	1	1	2	2	12	14	3	2	2	1	3
teste 331	oswaldo cruz	12	2nao	38		2	tancredo neves	2	4	1	1	2	2	1	1	2	2		2	2	2	2	2	2	2	2	2		1	1	2	2	2	2	3	1	1	1	1	1	2	2	12	14	3	2	2	1	3
teste 332	oswaldo cruz	12	2nao	35	2		cidade satélite	1	5		1	1	2	1	1	2	1	1	2	2	2	2	2	1	1	2	2		1	1	1	2	2	1	1	1	1	1	4	1	1	2	9	12	3	2	1	4	3
teste 333	oswaldo cruz	13	2nao	41	3	1	senador hélio campos	2	2	4	1	1	2	1	1	1	2		2	2	2	2	2	2	2	2	2		1	1	1	1	1	1	1	1	1	3	5	1	1	2	18		1	3	2	1	2
teste 343	oswaldo cruz	12	2nao	43	1	1	equatorial	2	2	2	1	2	2	1	1	2	2		2	2	2	2	2	2	2	2			1	3	2	2	3	2	3	1	3	3	6	1	1	1	9	12	3	3	4	4	1
teste 344	oswaldo cruz	14	2nao	41	4	2		2	4	1	1	2	2	1	1	2	2		2	2	2	2	2	2	2	2			1		3		3		3		3		2	1	3	2
teste 1105	CEI Colmeia		1sim				BRANCO
teste 1106	CEI Colmeia		1sim				BRANCO
teste 1107	CEI Colmeia	12	1sim	36	1	1	Calungá	2	6	6	2	2	2	2		4	4	1	2	2	1	2	2	2	2	2	2		1	1	3	3	2	1	1	1	9	1	1	1	3	1	11	13	4	4	3	4	3
teste 1108	CEI Colmeia		1sim				BRANCO
teste 1109	CEI Colmeia	13	1sim	42	3	1	Raiar do Sol	2	4	5	2	2	2	1	1	2	1	1	2	2	1	2	2	2	2	2	2		1	1	1	2	2	1	1	1	2	1	2	1	1	2	11	13	3	3	2	3	2
teste 1110	CEI Colmeia	12	1sim	37	3	1	Centro	2	6	3	2	2	2	1	1	3	1		2	2	2	2	2	2	2	2	2		1	1	2	3	2	1	3	1	3	3	1	1	2	2	11	13	4	4	2	3	1
teste 1111	CEI Colmeia	13	1sim	45	3	1	Caçari	2	6	6	2	2	2	1	1	2	2		2	2	2	2	2	2	2	2	2		1	1	2	2	2	1	1	1	2	1	2	1	1	2	9	13	4	4	3	4	2
teste 1112	CEI Colmeia	12	1sim	35	3	1	Pricumã	1	6	6	2	2	2	2		4	4	2	2	2	2	2	2	2	2	1	Vida sexual inativa		1	1	2	2	2	3	3	1	3	1	2	1	3	2	11		1	1	2	1	1
teste 1113	CEI Colmeia	13	1sim	42	1	1	Centro	2	6	5	2	2	2	1	1	2	1		2	2	2	2	2	2	2	2	2		1	1	2	1	1	1	1	1	1	1	2	1	1	2	12	60	4	4	2	4	1
teste 1114	CEI Colmeia		1sim				BRANCO
teste 1115	CEI Colmeia		1sim				BRANCO
teste 1116	CEI Colmeia		1sim				BRANCO
teste 1117	CEI Colmeia	14	1sim	46	1	4	Centro	2	5	2	2	2	2	1	1	2	1		2	2	2	2	2	2	2	2	2		1	1	2	2	2	1	1	1	2	1	2	1	1	2	13	15	4	4	2	2	1
teste 1118	CEI Colmeia	14	1sim	50	3	1	Caçari	2	6	6	2	2	2	1	1	2	2		2	2	2	2	2	2	2	2	2		1	1	2	2	2	1	1	1	1	1	2	1	1	2	9	13	3	3	4	4	1
teste 1119	CEI Colmeia		1sim				BRANCO
teste 1120	CEI Colmeia	14	1sim	48	3	1	Caçari	2	6	6	2	2	2	1	1	1	2	2	2	2	2	2	2	2	2	2	2		1	2	2	2	2	1	1	1	2	1	2	1	2	2	10	15	4	4		4	4
teste 1121	CEI Colmeia		1sim				BRANCO
teste 1122	CEI Colmeia	14	1sim	37	3	1	Centro	2	6	6	2	2	2	1	1	2	1		2	2	2	2	2	2	2	2	2		1	1	2	2	2	1	1	1	3	1	2	1	2	2	8	14	4	4	1	4	2
teste 1123	CEI Colmeia		1sim				BRANCO
teste 1124	CEI Colmeia	14	1sim	42	3	2	Jardim Floresta	2	6	5	2	2	2	1	1	2	2		2	2	2	2	2	2	2	2	2		1	1	1	2	2	1	1	1	2	1	2	1	1	1	11	14	4	4	4	4	1
teste 1125	CEI Colmeia	13	1sim	46	3	1	Pricumã	2	6	3	2	2	2	1	1	1	2		2	2	2	2	2	2	2	2	2		1	1	2	2	3	1	1	1		1	6	1	1	2	12	30	4	4	2	4	1
teste 1126	CEI Colmeia		1sim				BRANCO
teste 1127	CEI Colmeia		1sim				BRANCO
teste 1128	CEI Colmeia		1sim				BRANCO
teste 1129	CEI Colmeia		1sim				BRANCO
teste 1130	CEI Colmeia	12	1sim	42	2		Cambará	2	6	3	2	2	2	1	1		2		2	2	2	2	2	2	2	2	2		1	1	2	2	2	2	1	1	1	1	2	1	1				3	3	4	3	2
teste 1131	CEI Colmeia		1sim				BRANCO
teste 1132	CEI Colmeia	14	1sim	68	1	1	Bairro dos Estados	1	3	6	2	2	2	1	1	2	2		2	2	2	2	2	2	2	2	2		1	1	2	2	2	1	1	1	2	2	2	2	2	2	11	13	4	4	1	2	2
teste 1133	CEI Colmeia		1sim				BRANCO
teste 1134	CEI Colmeia		1sim				BRANCO
teste 1135	CEI Colmeia		1sim				BRANCO
teste 1136	CEI Colmeia		1sim				BRANCO
teste 1137	CEI Colmeia	14	1sim	47	3	1	Mecejana	2	6	3	2	2	2	1	1	2	2		2	2	2	2	2	2	2	2	2		1	1	2	2	2	1	1	1	2	1	1	1	1	1	11	13	4	4	2	3	2
teste 1138	CEI Colmeia		1sim				BRANCO
teste 1139	CEI Colmeia		1sim				BRANCO
teste 1140	CEI Colmeia		1sim				BRANCO
teste 1141	CEI Colmeia		1sim				BRANCO
teste 1142	CEI Colmeia		1sim				BRANCO
teste 1143	CEI Colmeia		1sim				BRANCO
teste 1144	CEI Colmeia	14	1sim	44	3	2	Liberdade	2	6	3	2	2	2	2		4	4	1	2	2	2	2	2	1	2	2	2		1	1	1	2	2	1	1	1	2	3	2	1	2	2	9	11	4	1	1	4	4
teste 1146	Vitoria Mota Cruz		2nao				BRANCO
teste 1147	Vitoria Mota Cruz		2nao				BRANCO
teste 1148	Vitoria Mota Cruz	12	2nao		1	1	Cidade Satélite	2		1	1	1	2	1	1	3	2	2	2	2	2	2	2	2	2	2	2		1	3	3	2	2	3	3	1	1	1	2	1	2	1	11	12	4	3	2	4
teste 1149	Vitoria Mota Cruz		2nao				BRANCO
teste 1150	Vitoria Mota Cruz		2nao				BRANCO
teste 1151	Vitoria Mota Cruz		2nao				BRANCO
teste 1152	Vitoria Mota Cruz	13	2nao	41	2	1	Paraviana	2	3	1	1	2	2	1	1	1	1	9	2	2	2	2	2	2	2	2	Faltou a escola nos dias de vacinação		1	1	2	2	3	2	2	1	3	1		1	1	2	9	14	4	4	1	4	1
teste 1153	Vitoria Mota Cruz	13	2nao	38	1		Raiar do Sol	3		2	2	2	2	1	1	1	2	1	2	2	2	2	2	2	2	2	2		1	1	2	2	9	1	9	1	1	1		1	1	2	12	13	4	4	1	4	1
teste 1154	Vitoria Mota Cruz	12	2nao	30	3	1	Paraviana	2	4	2	2	2	2	1	1	2	2	1	2	2	2	2	2	2	2	2	2		1	1	2	9	2	2	3	1	3	1		1	1	1	9	14	4	4	4	4	1
teste 1155	Vitoria Mota Cruz		2nao				BRANCO
teste 1156	Vitoria Mota Cruz	12	2nao	50	3	2	Paraviana	3	4	1	2	2	2	1	1	2	2		2	2	2	2	2	2	2	2	2		1	3	3	2	3	3	3	1	3	1	1	1	1	2	11	13	4	4	1	4	1
teste 1157	Vitoria Mota Cruz		2nao				BRANCO
teste 1158	Vitoria Mota Cruz	14	2nao	38	3	1	Bairro dos Estados	2	5	3	2	2	2	1	1	2	2	1	2	2	2	2	2	2	2	2	2		9	9	9	9	9	9	9	9	9	9		9	9	3
teste 1159	Vitoria Mota Cruz		2nao				BRANCO
teste 1160	Vitoria Mota Cruz	14	2nao	51	3	2	Paraviana	2	4	2	2	2	2	1	1	1	2		2	2	2	2	2	2	2	2	2		1	3	3	3	1	2	3	3	3	1	1	2	1	2	12	14	4	4	4	4	1
teste 1161	Vitoria Mota Cruz	14	2nao	53	3	2	Nova Cidade	2	5	2	2	2	2	1	1	1	2		2	2	2	2	2	2	2	2	2		1	1	3	2	2	3	3	1	3	1	1	3	3	1	11	14	3	2	1	2	2
teste 1162	Vitoria Mota Cruz	14	2nao	29	1	1	Caçari	7	6	6	2	2	2	1	1	1	2		2	2	2	2	2	2	2	2	2		1	1	2	2	2	2	2	1	2	1	6	1	1	2	11	13	4	4	1	2	1
teste 1163	Vitoria Mota Cruz	14	2nao	52	3	1	Aeroporto	1	5	2	2	2	2	1	1	2	2		2	2	2	2	2	2	2	2	2		1	1	2	2	2	1	1	1	2	1	1	1	1	2	12	14	4	4	3	4	4
teste 1164	Vitoria Mota Cruz	14	2nao	51	1	1	Bairro dos Estados	2	4	3	2	2	2	1	1	2	2		2	2	2	2	2	2	2	2	2		1	1	2	2	2	1	1	1	1	1		1	2	1	13	14	4	4	4		1
teste 1165	Vitoria Mota Cruz	13	2nao	33	3	1	Bairro dos Estados	2	6	3	2	2	2	1	1	2	2	1	2	2	2	2	2	2	2	2	2		1	1	3		2		1	1	1	1		1	1	2	10	13	4	3	4	1	1
teste 1166	Vitoria Mota Cruz		2nao				BRANCO
teste 1167	Vitoria Mota Cruz	14	2nao	37	1	2	Bairro dos Estados	2	5	1	2	2	2	1	1	2		1	2	2	2	2	2	2	2	2	2		1	1	1	2	1	1	1	1	1	1	2	1	1	1	12	14	4	4	1	4	1
teste 1168	Vitoria Mota Cruz		2nao				BRANCO
teste 1169	Vitoria Mota Cruz		2nao				BRANCO
teste 1170	Vitoria Mota Cruz		2nao				BRANCO
teste 1171	Vitoria Mota Cruz		2nao				BRANCO
teste 1172	Vitoria Mota Cruz	11	2nao	38	3	2	Paraviana	2	4	2	1	2	2	1	1	3	2		2	2	2	2	2	2	2	2	2		9	9	9	9	9	9	9	9	9	9		9	9	9
teste 1173	Vitoria Mota Cruz	12	2nao	42	1		Paraviana	4	4	1	2	2	2	1	1	3	2		2	2	2	2	2	2	2	2	2		9	9	9	9	9	9	9	9	9	9		9	9	9
teste 1174	Vitoria Mota Cruz		2nao				BRANCO
teste 1175	Vitoria Mota Cruz		2nao				BRANCO
teste 1176	Vitoria Mota Cruz	12	2nao	51	1	1	Bairro dos Estados	6	4	2	2	2	2	1	1	3	1		2	2	2	2	2	2	2	2	2		1	1	1	2	2	1	1	1	1	1	2	3	3	1	10	13	4	4	2	4	1
teste 1177	Fagundes Varela	13	2nao	34	1		Operário	6	2	1	2	2	2	1	1	3	1	3	1	2	2	2	1	2	2	2	2		2	3	3	3	3	3	1	1	3	1	1	1	3	2	12	14	1	3	2	4	3
teste 1178	Fagundes Varela		2nao				BRANCO
teste 1179	Fagundes Varela		2nao				BRANCO
teste 1180	Fagundes Varela	12	2nao	33	3		Nova Cidade	2	4	1	1	2	2	1	1	3	1	2	2	2	2	2	2	2	2	2	2		2	3	3	3	3	2	3	1	3	1	6	3	3	2	12	14	4	4	1	4	4
teste 1181	Fagundes Varela	13	2nao	36	3	1	distrito industrial	2	5	2	2	2	2	1	1	2	1	1	2	2	1	2	2	1	2	2	2		1	1	1	2	2	1	1	1	2	1	1	1	1	1	12	14	4	4	1	4	2
teste 1182	Fagundes Varela		2nao				BRANCO
teste 1183	Fagundes Varela	13	2nao	43	2	1	Nova Cidade	2	4	1	2	1	2	1	1	2	2	1	2	2	2	2	2	2	2	2	2		1	2	3	2	2	9	3	1	1	1	6	1	1	1	11	13	1	1	3	3	1
teste 1184	Fagundes Varela	12	2nao	38	2	2	Perola do Rio Branco	2	2		1	1	2	1	1	3	1		2	2	2	2	2	2	2	2	2		1	1	3	2	2	1	1	1	1	1	2	1	2	2	9	11		4	3	4	2
teste 1185	Vitoria Mota Cruz	12	2nao	31	3		Paraviana	2	5	2	2	2	2	1	1	3	1	1	2	2	2	2	2	2	2	2	2		9	9	9	9	9	9	9	9	9	9		9	9	9
teste 1186	Vitoria Mota Cruz	12	2nao	33	2		Alvorada	2	5	1	1	2	2	1	1		1		2	2	2	2	2	2	2	2	2		1	3	3	2	2	2	3	1	2	3	1	1	1	1	11	14
teste 1187	Vitoria Mota Cruz	12	2nao	50	1		Paraviana	2	4	3	2	2	2	1	1	3	2		2	2	2	2	2	2	2	2	2		1	1	2	2	2	1	1	1	2	3	6	1	1	1	9	13	3	1	2	3	2
teste 1188	Vitoria Mota Cruz		2nao				BRANCO
teste 1189	Vitoria Mota Cruz	12	2nao	35	1		Caranã	2	5	1	1	2	2	1	1	1	2		2	2	2	2	2	2	2	2	2		1	2	1	2	2	1	1	1	2	9	5	1	1	2	9	13	4	3	1	4	1
teste 1190	Fagundes Varela	12	2nao	34	2	1	Perola do Rio Branco	2	4	1	1	1	2	1	1	2	2	1	2	2	2	2	2	2	2	2	2		1	1	3	2	3	2	2	1	3	1	1	1	1	2	12	14	1	1	3	3	1
teste 1191	Fagundes Varela	11	2nao	52	3	4	Nova Cidade	7	4	1	2	2	2	1	1	3	1	1	2	2	2	2	2	2	2	2	não tinha idade		1	1	1	3	3	3	9	1	1	3	2	1	1	1			3	3	2	2	2
teste 1192	Fagundes Varela		2nao				BRANCO
teste 1193	Fagundes Varela		2nao				BRANCO
teste 1194	Fagundes Varela	12	2nao	33	1		Nova Cidade	2	3	1	1	2	2	1	1	2	2	1	1	2	2	2	2	2	2	2	2		1	1	2	2	3	3	3	1	1	9	6	1	1	2	9	12	1	1	1	4	1
teste 1195	Fagundes Varela		2nao				BRANCO
teste 1196	Fagundes Varela	14	2nao	47	1	4	Nova Cidade	1	4	1	2	2	Benefício	1	1	1	3		2	2	2	2	2	2	2	2	2		1	1	2	2	2	1	9	1	1	1	6	1	1	1	10	13	1	1	1	1	1
teste 1197	Fagundes Varela		2nao				BRANCO
teste 1198	Fagundes Varela		2nao				BRANCO
teste 11	Fagundes Varela		2nao				BRANCO
teste 1200	Fagundes Varela		2nao				BRANCO
teste 1201	Fagundes Varela		2nao				BRANCO
teste 1202	Fagundes Varela	12	2nao	43	1	1	Raiar do Sol	2	4	1	1	1	2	1	1	2	2	2	2	2	2	2	2	2	2	2	Minha filha já se vacinou		1	2	3	2	1	2	3	1	1	1	6	1	1	2	9	15	3	4	1	1	1
teste 1203	Fagundes Varela		2nao				BRANCO
teste 1204	Fagundes Varela		2nao				BRANCO
teste 1205	Fagundes Varela		2nao				BRANCO
teste 1206	Fagundes Varela		2nao				BRANCO
teste 1207	Fagundes Varela	12	2nao	34	1	2	Brigadeiro	2	3		1	2	2		1	3	1		2	2	2	2	2	2	2	2	2		1	1	1	2	1	3	3	1	1	3	6	1	3	2	9	12	4	3	1	4	1
teste 1208	Fagundes Varela		2nao				BRANCO
teste 1209	Fagundes Varela		2nao				BRANCO
teste 1210	Fagundes Varela		2nao				BRANCO
teste 1211	Fagundes Varela	12	2nao	60	3	1	Operário	1	2	2	2	2	2	1	1	3	1	3	2	2	2	2	2	1	2	2	2		1	9	1	9	3	1	3	3	3	1	6	3	1	2	9	15	1	2	1	2	3
teste 1212	Fagundes Varela	12	2nao	37	1		Nova Cidade	2	3	1	1	2	2	1	1	3	2		2	2	2	2	2	2	2	2	2		1	1	3	2	1	3	3	3	1	3	2	3	3	1	9	13	2	2	2	2.3	2
teste 1213	Fagundes Varela		2nao				BRANCO
teste 1214	Fagundes Varela		2nao				BRANCO
teste 1215	Fagundes Varela		2nao				BRANCO
teste 1216	Fagundes Varela		2nao				BRANCO
teste 1217	Fagundes Varela	12	2nao	35	3	1	Nova Cidade	2	5	2	2	2	2	1	1	2	1	1	1	2	2	2	2	2	2	2	2		9	9	9	9	9	9	9	9	9	9		9	9	9
teste 1218	Fagundes Varela		2nao				BRANCO
teste 1219	Fagundes Varela	12	2nao	20	2		Nova Cidade	6	5	2	2	2	2	1	1	2	2		2	2	2	2	2	2	2	2	2		1	3	2	2	2	2	3	3	3	3	6	1	1	2	11	14	4	4	1	4	3
teste 1220	Fagundes Varela		2nao				BRANCO
teste 1221	Fagundes Varela		2nao				BRANCO
teste 1222	Fagundes Varela	13	2nao	31	2	1	Raiar do Sol	2	4	3	2	2	2	1	1	3	2	1	2	2	2	2	2	2	2	2	2		1	1	1	2	2	1	1	1	3	1	6	1	1	2	12	13		3	4	4	1
teste 1223	Fagundes Varela		2nao				BRANCO
teste 1224	Fagundes Varela		2nao				BRANCO
teste 1225	Fagundes Varela		2nao				BRANCO
teste 1226	Fagundes Varela	13	2nao	41	2		Raiar do Sol	2	2	2	1	2	2	1	1	2	2	1	2	2	2	2	2	2	2	2	2		1	1	1	2	1	1	1	1	3	1	6	1	3	2	12	17	4	4	3	2.3	2
teste 1227	Fagundes Varela	13	2nao	31	1	2	Nova Cidade	2	2		1	2	2	1	1	2	2	3	2	2	2	2	2	2	2	2	2		1	2	2	2	1	2	2	1	3	2	6	1	1	2	11	14	4	4	1	4	2
teste 1228	Fagundes Varela		2nao				BRANCO
teste 1229	Fagundes Varela	13	2nao	35	2	2	Nova Cidade	2	4		1	1	2	1	1	3	2		2	2	2	2	2	2	2	2	2		1	2	2	2	2	2	2	1	1	3	6	1	1	1	11	13	4	3	2	4	1
teste 1230	Fagundes Varela	12	2nao	35	3		Água Boa	2	3	1	1	2	2	1	1	2	2		2	2	2	2	2	2	2	2	2		1	3	3	2	2	3	3	1	3	3	6	1	1	2	11	14	3	1	1	2	1
teste 1231	Fagundes Varela		2nao				BRANCO
teste 1232	Fagundes Varela	12	2nao	34	3	4	Nova Cidade	2	3	1	1	2	2	1	1	2	2		2	2	2	2	2	2	2	2	2		1	2	2	2	1	2	3	1	3	3	1	1	1	2	11	13	3	1	1	2	1
teste 1233	Fagundes Varela	12	2nao	43	1		Nova Cidade	2	3	2	1	1	2	1			1	1	2	2	2	2	2	2	2	1	2		3	3	3	1	3	3	3	3	3	1	6	3	3	2	1		1	1	1		3
teste 1234	Fagundes Varela		2nao				BRANCO
teste 1235	Fagundes Varela		2nao				BRANCO
teste 1236	Fagundes Varela		2nao				BRANCO
teste 1237	Fagundes Varela		2nao				BRANCO
teste 1238	Fagundes Varela	12	2nao	31	2		Nova cidade	2	4	1	2	2	2	1	1	1	1	1	2	2	2	2	2	2	2	2	2		3	3	3	3	3	3	3	1	3	3	6	1	3	2	11	13	3	2	1	3	2
teste 1239	Fagundes Varela		2nao				BRANCO
teste 1240	Fagundes Varela		2nao				BRANCO
teste 1241	Fagundes Varela	12	2nao	44	2	2	Nova Cidade	2	1	1	1	2	2	1	1	2	2		2	2	2	2	2	2	2	2	2		1	1	3	3	1	3	3	1	3	3	1	1	1	1	11	13	1	2	2	3	2
teste 1242	Fagundes Varela		2nao				BRANCO
teste 1243	Fagundes Varela		2nao				BRANCO
teste 1244	Fagundes Varela		2nao				BRANCO
teste 1245	Fagundes Varela		2nao				BRANCO
teste 1246	Fagundes Varela	13	2nao	42	2	4	Bela Vista	1	2	1	2	2	2	1	1	1	2		2	2	2	2	2	2	2		2		1	3	3	3	3	2	3	1	3	3	1	3	3	2	12	14	4	4	4	4	1
teste 1247	Fagundes Varela		2nao				BRANCO
teste 1248	Fagundes Varela	12	2nao	29	1	2	Pérola	2	2	1	1	1	2	1	1	3	2		2	2	2		2	2	2	2	2		1	2	2	2	2	3	2	1	9	1	2	1	1	2	11	18	4	2	2	4	2
teste 1249	Fagundes Varela		2nao				BRANCO
teste 1250	Fagundes Varela	12	2nao	26	1	2	Pérola	2	2	1	1	2	2	1	1	3	1		2	2	2	2	2	2	2	2	2		1	1	3	1	1	1	3	1	3	3	6	1	1	2	9	14	2	2	2	1	2
teste 1251	Fagundes Varela		2nao				BRANCO
teste 1252	Fagundes Varela	12	2nao	40	2		Nova Cidade	2	4	1	1	2	2	1	1	3	2		2	2	2	2	2	2	2	2	2		1	1	3	2	2	2	3	1	2	1	2	1	1	1	12	14	4	4	2	4	1
teste 1253	Fagundes Varela	12	2nao	52	1	1	Nova Cidade	4	3	1	2	2	2	1	1	3	2	1	2	2	2	2	2	2	1	2	2		1	1	3	2	3	2	3	1	3	1	1	1	1	2	12	14	4	4	2	4	1
teste 1254	Fagundes Varela		2nao				BRANCO
teste 1255	Fagundes Varela		2nao				Nova Cidade	5	2	1	2	2	2	1		1		3	1	2	2	2	2	2	2	2	2		1	9	9	9	9	9	9	9	9	9		9	9	9
teste 1256	Fagundes Varela		2nao				BRANCO
teste 1257	Fagundes Varela		2nao				BRANCO
teste 1258	Fagundes Varela		2nao				BRANCO
teste 1259	Fagundes Varela		2nao				BRANCO
teste 1260	Fagundes Varela		2nao				BRANCO
teste 1261	Fagundes Varela	12	2nao	28	1		Raiar do Sol	7	4	1	2	2	2	1	1	3			2	2	2	2	2	2	2	2	2		1	3	3	3	3	2	3	2	3	3	1	1	1	2	12	14	4	4	4	4	1
teste 1262	Fagundes Varela	12	2nao	52	1	1	Bela Vista	2	2		2	2	2	1	1	2	2		2	2	2	2	2	2	2	2	2		1	1	2	2	2	1	1	1	3	1	6	1	1	2	9	13	4	3	1	1	1
teste 1263	Fagundes Varela		2nao				BRANCO
teste 1264	Fagundes Varela	12	2nao	35	1	1	distrito industrial	2	2	1	1	1	2	1	1	2	2		2	2	2	2	2	2	2	2	2		1	3	3	3	3	3	3	1	3	3	1	1	3	2	10	13	3	2	2	4	2
teste 1265	Fagundes Varela	12	2nao	22	1		Bela Vista	7	5	2	2	1	2	1	1	3	2		2	2	2	2	2	2	2	2	2		1	2	3	2	1	3	2	1	3	3	2	1	1	2	12	16	2	4	1	4	3
teste 1266	Fagundes Varela	12	2nao	49	1	3	Nova Cidade	2	3		1	2	2	2	3	4	4	1	2	1	1	2	2	2	2	2	2		1	1	2	2	3	2	3	1	3	3		1	1	2			2	3	1	2	3
teste 1267	Fagundes Varela	12	2nao	35		2	Nova Cidade	2	4		2	2	2	1					2	2	2	2	2	1	2	2	2		1	2	2	2	2	2	3	1	3	1	1	1	1	1	9	14	4	4	1	4	1
teste 1268	Fagundes Varela	12	2nao	29	1	1	Nova Cidade	2	4	1	1	2	2	1	1	3	1		2	2	2	2	2	2	2	2	2		1	1	3	2	2	2	3	1	3	1	1	1	1	2	11	13	3	2	3	4	3
teste 1269	Fagundes Varela	12	2nao	31	3	1	Nova Cidade	2	2	1	2	1	2	1	1	2	1	1	2	1	2	2	2	2	2	2	2		1	3	2	2	2	3	3	1	3	1	5	1	1	2	11	13	3	1	2	4	1
teste 1270	Fagundes Varela		2nao				BRANCO
teste 1271	Fagundes Varela	12	2nao	33	3		Pérola	2	4	1	1	1	2	1	3	3	1	1	2	2	2	2	2	2	1	2	Falta de tempo, muita correria		1	3	3	3	3	3	3	1	3	3	6	1	1	2	9	14	2	3	2	2	2
teste 1272	Fagundes Varela		2nao				BRANCO
teste 1273	Fagundes Varela	12	2nao	44	1	2	Pérola	2	5	1	2	2	2	1	1	3	2		2	2	2	2	2	2	2	2	2		1	1	1	2	1	1	1	1	2	2	2	1	1	1	9	14	3	2	4	3	1
teste 1274	Fagundes Varela		2nao	27	1	2	Cinturão verde	6	6	2	1	2	2	1	1	2	1	1	2	2	1	2	2	2	2	2	2		1	3	3	2	2	3	3	1	3	1	1	1	1	2	12	14	3	3	3	3	1
teste 1275	Fagundes Varela		2nao				BRANCO
teste 1276	Fagundes Varela	13	2nao	36	1	2	Pérola	2	2		1	2	2	1	1	2	1	3	2	2	1	2	2	2	2	2	2		1	3	1	2	3	2	2	1	1	3	1	1	1	2	11	13
teste 1277	Fagundes Varela	12	2nao	39	1	2	Bela Vista	6	5	1	1	2	2	1	1	2	3		2	2	2	2	2	2	2	2	2		1	1	2	2	2	1	1	1	2	1	5	1	1	2	8	12	4	4	4	4	1
teste 1278	Fagundes Varela	14	2nao	51	3	2	Nova vida	4	2	1	2	1	2	2	1	2	1	2	2	2	2	2	2	1	1	2	2		9	9	9	9	9	9	9	9	9	9		9	9	9
teste 1279	Fagundes Varela		2nao				BRANCO
teste 1280	Fagundes Varela		2nao				BRANCO
teste 1281	Fagundes Varela		2nao				BRANCO
teste 1282	Fagundes Varela	13	2nao	45	1		Pérola	2	2	1	1	2	2	1	1	2	2		2	2	2	2	2	2	2	2	2		1	1	2	2	9	1	1	1	3	3	1	1	1	2			4	2	1	2	2
teste 1283	Fagundes Varela	13	2nao	44	3	1	Nova Cidade	2	3	1	1	2	2	1	1	2	2		2	2	2	2	2	2	2	2	2		9	9	9	9	9	9	9	9	9	9		9	9	9
teste 1284	Fagundes Varela	13	2nao	32	1	2	Vicinal água boa	2	4	1	2	2	2	1	1	2	1	1	2	2	1	2	2	2	2	2	2		1	3	3	3	2	1	3	9	3	9	2	1	3	2			3	3	2	4	3
teste 1285	Fagundes Varela		2nao				BRANCO
teste 1286	Fagundes Varela		2nao				BRANCO
teste 1287	Fagundes Varela		2nao				BRANCO
teste 1288	Fagundes Varela	12	2nao	32	3	2	distrito industrial	2	2	1	1	2	2	1	1	3	2		2	2	2	2	2	2	2	2	2		1	1	1	1	1	1	3	1	1	2	1	1	1	2	9	13	1	2	1	3	1
teste 1289	Fagundes Varela		2nao				BRANCO
teste 1290	Fagundes Varela		2nao					2			1	2	2	2		4		2	2	2	1	2	2	2	2	2	2		2	9	2	9	9	9	9	9	9	9		9	9	9
teste 1291	Fagundes Varela		2nao				BRANCO
teste 1292	Fagundes Varela	12	2nao	30	1		Jardim das copaibas	2	4	3	1	2	2	1		3		1	2	2	2	2	2	2	2	2	2		1	1	1	1	1	1	2	1	1	1	1	1	1	2	9	14	3	1	2	1	2
teste 1293	Fagundes Varela	12	2nao	52	3	4	Raiar do Sol	3	3	1	2	2	1	1	1	1	2	1	2	2	2	2	2	2	2	2	2		1	3	2	2	1	1	3	1	1	1	6	1	1	2	9	19	1	3		1	3
teste 1294	Fagundes Varela	13	2nao	36	3		Nova cidade	2	3		2	1	Auxílio doença	1	1	1	2		2	2	2	2	2	2	2	2	2		1	3	3	2	3	3	3	1	1	1	6	1	1	2	13	14	4	3	2	4	1
teste 1295	Fagundes Varela	13	2nao	34	1	2	Raiar do Sol	2	2	1	2	1	2	1	1	2	2	1	2	2	2	2	2	1	2	2	2		2	3	3	3	3	3	3	3	3	3	6	3	3	2			3	2	1	2	1
teste 1296	Fagundes Varela	12	2nao	36		1	Raiar do Sol	2	4	1	1	2	2	1	1	3	1		2	2	2	2	2	2	2	2	2		1	3	3	2	9	3	9	1	1	1	6	1	1	2	13	14	4	3	2	4	1
teste 1297	Fagundes Varela		2nao				BRANCO
teste 1298	Fagundes Varela		2nao				BRANCO
teste 12	Fagundes Varela		2nao				BRANCO
teste 1300	Fagundes Varela		2nao				Bela Vista	2	1		1	1	2	1	3	3	2	1	1	2	2	2	2	2	2	2	2		1	1	3	3	3	3	1	1	3	1	5	3	3	2	13	14	1	1		1
questionário 1420	maria de loudes neves		2nao				BRANCO
questionário 1421	maria de loudes neves	14	2nao	19	3	2	silvio botelho	7	4	2	1	2	2	1	1	2	2		2	2	2	2	2	2	2	2	2		1	1	1	2	2	3	1	1	2	1	6	1	1	2	11	13	3	3	1	3	1
questionário 1422	maria de loudes neves		2nao				BRANCO
questionário 1423	maria de loudes neves	14	2nao	44	3	4	silvio leite	2	2	1	2	1	2	1		2		1	2	2	2	2	2	2	2	2	2		1	1	1	3	3	1	1	1	1	1	6	1	1	2	13	14	2	4	1	1	1
questionário 1424	maria de loudes neves	14	2nao	38	3		canaã	2	4	1	2	2	2	1	1	2	3		2	2	2	2	2	2	2	2	2
questionário 1425	maria de loudes neves		2nao				BRANCO
questionário 1426	maria de loudes neves		2nao				BRANCO
questionário 1427	maria de loudes neves		2nao				BRANCO
questionário 1428	maria de loudes neves	12	2nao	55	1		silvio botelho	4	4	3	2	2	2	2	3	4	4	2	2	2	2	2	2	2	2	2	medo (menina)		1	1	1	2	3	3	2	1	3	3	6	1	2	1	12	14	4	2	1	4	1
questionário 1429	maria de loudes neves		2nao				BRANCO
questionário 1430	maria de loudes neves	12	2nao	38	1	2	aracélis	2	2	1	1	2	2	1	1	2	2		2	2	2	2	2	2	2	2	2		1	1	1	2	2	2	1	1	2	1	2	1	1	1	11	14	4	4	4	4	1
questionário 1431	maria de loudes neves		2nao				BRANCO
questionário 1432	maria de loudes neves		2nao				BRANCO
questionário 1433	maria de loudes neves	13	2nao	50	1		olímpico	2	1	2	2	2	2	1	1	2	1	3	2	2	2	2	2	2	2	2	2		1	3	3	3	3	3	3	3	3	3	2	3	3	2
questionário 1434	maria de loudes neves		2nao				BRANCO
questionário 1435	maria de loudes neves	12	2nao	64	3	2	senador hélio campos	3	4		1	2	2	1	1	2	2		2	2	2	2	2	2	2	2	2		1	1	2	2	3	2	3	1	1	1	2	1	1	2	12	15	1	2	1	1	2
questionário 1436	maria de loudes neves	12	2nao	35	2	2	raiar do sol	2	4	1	1	2	2	1	1	2	2		2	2	2	2	2	2	2	2	2		1	1	1		3	3	3	1	1	1	6	1	1	2	11	14	1		1	1	2
questionário 1437	maria de loudes neves	14	2nao	43		2	santa luzia	6	4	2	1	1	2	1	1	3	2	1	2	2	2	2	2	2	2	2	2		2	2	2	2	2	2	2	1	1	1	6	1	1	2	12	15	3	3	2	3	3
questionário 1438	maria de loudes neves		2nao				BRANCO
questionário 1439	maria de loudes neves	13	2nao	41			senador hélio campos	1	3	1	1	2	2	2		4	4	3	2	1	1	2	2	2	2	2	2		1	1	1	2	1	1	3	1	2	1	2	1	2	2	12	14	4	2	3	2	2
questionário 1440	maria de loudes neves	13	2nao	36	1	2	santa luzia	2	1	1	1	2	2	1	1	2	2		2	2	2	2	2	2	2	2	2		1	1	1	1	1	1	1	1	1	1	1	1	1	2	12	14	3	4		2	2
questionário 1441	maria de loudes neves	12	2nao	40	1	2	senador hélio campos	1	3	1	1	2	2	1	1	2	2		2	2	2	2	2	2	2	2	2		1	1	1	2	3	2	1	1	1	1	2	1	1	2	11	13	1	3	3	2	1
questionário 1442	maria de loudes neves		2nao				BRANCO
questionário 1443	maria de loudes neves		2nao				BRANCO
questionário 1444	maria de loudes neves		2nao					1	4	2	2	2	2	1	1	2	2		2	2	2	2	2	2	2	2	2		1	1	3	3	3	1	1	3	3	1	1	1	1	2	10	14	1	2	1	1	2
questionário 1445	maria de loudes neves		2nao				BRANCO
questionário 1446	maria de loudes neves		2nao				BRANCO
questionário 1447	maria de loudes neves	13	2nao	41	2	1	alvorada	2	6	1	1	1	2	1	1	2	2	3	2	2	2	2	2	2	2	2	2		1	3	3	3	3	3	3	3	3	3	6	3	3	2			2	1	1	1	3
questionário 1448	maria de loudes neves		2nao				BRANCO
questionário 1449	maria de loudes neves	14	2nao	45	2	2	santa luzia	2	4		2	2	2	1	1	2	2		2	2	2	2	2	2	2	2	2		1	1	2	2	3	1	3	1	3	3	1	1	3	2	12	14	4	2	1	1	2
questionário 1450	maria de loudes neves		2nao				BRANCO
questionário 1451	maria de loudes neves		2nao				BRANCO
questionário 1452	maria de loudes neves		2nao				BRANCO
questionário 1453	maria de loudes neves	13	2nao	27	1	2	pintolândia	7	5	2	2	2	pensão	1	1	2	2	1	2	2	2	2	2	2	2	2	2		1	1	1	2	2	1	3	1	3	1	2	1	3	2	11		4	4	2	4	1
questionário 1454	maria de loudes neves		2nao				BRANCO
questionário 1455	maria de loudes neves		2nao				BRANCO
questionário 1456	maria de loudes neves	14	2nao	51	2	2	pintolândia	2	4	1	1	2	2	1	1	2	2		2	2	2	2	2	2	2	2	2		1	3	3	3	3	3	3	1	3	3	6	1	3	2			4	3	1	4	1
questionário 1457	maria de loudes neves		2nao				BRANCO
questionário 1458	maria de loudes neves		2nao				BRANCO
questionário 1459	maria de loudes neves		2nao				BRANCO
questionário 1460	maria de loudes neves		2nao				BRANCO
questionário 1461	maria de loudes neves		2nao				BRANCO
questionário 1462	maria de loudes neves		2nao				BRANCO
questionário 1463	maria de loudes neves		2nao				BRANCO
questionário 1464	maria de loudes neves		2nao				BRANCO
questionário 1465	maria de loudes neves		2nao				BRANCO
questionário 1466	maria de loudes neves	15	2nao	31	2		senador hélio campos	2	3		1	1	2	1		4	4	2	2	2	2	2	2	1	2	2	2		1	1	2	2	2	3	1	3	3	3	2	2	2	2	13	14	3	4	1	1	3
questionário 1467	maria de loudes neves		2nao				BRANCO
questionário 1468	maria de loudes neves		2nao					2	4	1	1	2	2	1	1	3		1	2	1	1	2	2	2	2	2	2		1	3	3	3	1	2	2	1	1	1	2	1	1	2	11	13	1	2	1	4	1
questionário 1469	maria de loudes neves	12	2nao	48	2	2	alvorada	2	2	3	1	2	2	1	1	3	2	1	2	1	1	2	2	2	2	2	2		1	3	3	3	2	2	3	1	1	1	2	1	1	2	11	13	1	2	1	4	2
questionário 1470	maria de loudes neves	12	2nao	47	3	3	canaã	2	4	1	2	2	2	1	1	3	2		2	2	2	2	2	2	2	2	2		1	1	1	2	2	1	3	1	3	1	2	1	2	1	12	13	3	4	4	4	1
questionário 1471	maria de loudes neves		2nao				BRANCO
questionário 1472	maria de loudes neves		2nao				BRANCO
questionário 1473	maria de loudes neves		2nao				BRANCO
questionário 1474	maria de loudes neves		2nao				BRANCO
questionário 1475	maria de loudes neves		2nao				BRANCO
questionário 1476	maria de loudes neves	12	2nao	34			santa luzia	2	5	1	1	1	2	1	1	2	2	1	2	2	2	2	2	2	2	2	2		1	1	1	2	3	3	3	1	1	1	1	1	1	2	11	13	4	2	3	2	1
questionário 1477	maria de loudes neves		2nao				BRANCO
questionário 1478	maria de loudes neves		2nao				BRANCO
questionário 1479	maria de loudes neves		2nao				BRANCO
questionário 1480	maria de loudes neves		2nao				BRANCO
questionário 1481	maria de loudes neves		2nao				BRANCO
questionário 1482	maria de loudes neves		2nao				BRANCO
questionário 1483	maria de loudes neves		2nao				BRANCO
questionário 1484	maria de loudes neves		2nao	37	2	1	silvio botelho	2	3	1	2	2	2	1	1	1	2		2	2	2	2	2	2	2	2	2		1	1	2	2	1	1	1	1	1	2	1	1	1	2	9	14	4	3	2	1	2
questionário 1485	maria de loudes neves		2nao				BRANCO
questionário 1486	maria de loudes neves		2nao				BRANCO
questionário 1487	maria de loudes neves		2nao				BRANCO
questionário 1488	maria de loudes neves	13	2nao	39	2	2	canaã	2	5	1	2	2	2	1	1	1	2		2	2	2	2	2	2	2	2	2		1	1	2	2	2	1	3	1	1	1	2	1	2	2	12	14	1	2	1	1	3
questionário 1489	maria de loudes neves		2nao				BRANCO
questionário 1490	maria de loudes neves	13	2nao	34	2	2	alvorada	2	3	6	1	1	2	1	1	1	2		2	2	2	2	2	2	2	2	2		2	1	1	3	1	2	3	1	1	1	1	1	1	2	12	15	4	1	1	4	1
questionário 1491	maria de loudes neves		2nao				BRANCO
questionário 1492	maria de loudes neves		2nao				BRANCO
questionário 1492	maria de loudes neves		2nao				BRANCO
questionário 1493	maria de loudes neves		2nao				BRANCO
questionário 1494	maria de loudes neves		2nao				BRANCO
questionário 1495	maria de loudes neves		2nao				BRANCO
questionário 1496	maria de loudes neves		2nao				BRANCO
questionário 1497	maria de loudes neves	13	2nao	40	2		senador hélio campos	2	4	1	2	2	2	1	1	2	2	1	2	2	2	2	2		2	2	2		1	1	1	2	2	1	1	1	3	1	2	3	1	1			3	2	1	2	1
questionário 1498	maria de loudes neves	14	2nao	31	1		pintolândia	2	4	2	2	2	2	1	1	2	2		2	2	2	2		2	2	2	2		1	1	1	1		1	3	1	2	3	2	2	3	2	9	13	4	3	1	4	3
questionário 14	maria de loudes neves		2nao				BRANCO
questionário 1500	maria de loudes neves	14	2nao	47	3	2	silvio botelho	2	6	3	2	2	2	1	1	2	2		2	2	2	2	2	2	2	2	2		1	1	3	2	2	1	1	1	3	1	2	1	1	1	11	18	4	3	2	4	1
questionário 1501	maria de loudes neves		2nao				BRANCO
questionário 1502	maria de loudes neves		2nao				BRANCO
questionário 1503	maria de loudes neves	14	2nao	38	3		senador hélio campos	2	5	1	2	2	2	1	1	2	2		2	2	2	2	2	2	2	2	2		1	3	3	3	3	2	1	1	2	1	2	1	3	1	9	13	3	3	3	3	3
questionário 1504	maria de loudes neves		2nao				BRANCO
questionário 1505	maria de loudes neves		2nao				BRANCO
questionário 1506	maria de loudes neves		2nao				BRANCO
questionário 1507	maria de loudes neves		2nao				BRANCO
questionário 1508	maria de loudes neves		2nao				BRANCO
questionário 1509	maria de loudes neves	13	2nao	35	2		senador hélio campos	2	2	1	1	2	2	1	1	2	2		2	2	2	2	2	2	2	2	2		1	1	1	2	1	1	3	1	1	1	1	1	3	2	13	14	1	1	2	3	1
questionário 1510	maria de loudes neves		2nao				BRANCO
questionário 1511	maria de loudes neves		2nao				BRANCO
questionário 1512	maria de loudes neves	12	2nao		1	2	senador hélio campos	2	4	1	2	2	2	1	1	1	2	1	2	2	2	2	2	2	2	2	2		1	1	3	3	3	3	3	1	1	1	1	1	2	12	15	2	1	1	3	3	3
questionário 1513	maria de loudes neves		2nao				BRANCO
questionário 1514	maria de loudes neves		2nao				BRANCO
questionário 1515	maria de loudes neves		2nao				BRANCO
questionário 1516	maria de loudes neves		2nao				BRANCO
questionário 1517	maria de loudes neves		2nao				BRANCO
questionário 1518	maria de loudes neves	14	2nao	37	3		centenário	2	4		1	2	2	1	1	2	2		2	2	2	2	2	2	2	2	2		1	1	3	3	3	3	1	1	1	3	6	1	1	1	11	13	3	3	1	4	1
questionário 1519	maria de loudes neves		2nao				BRANCO
questionário 1520	maria de loudes neves		2nao				BRANCO
questionário 1521	maria de loudes neves	13	2nao	31	1	2	são bento	6	4	1	2	2	2	1	1	2	2	1	2	2	2	2	2	2	2	2	2		1	1	3	2	2	1	1	1	1	1	6	1	1	2	12	17	3	4	3	4	1
questionário 1522	maria de loudes neves		2nao				BRANCO
questionário 1523	maria de loudes neves		2nao				BRANCO
questionário 1524	maria de loudes neves		2nao				BRANCO
questionário 1525	maria de loudes neves	12	2nao	33	3	1	jóquei clube	2	6	2	2	2	1	1	2	2		2	2	2	2	2	2	2	2	2	2		1	1	2	2	2	1	1	1	2	1	2	1	2	1	11	13	4	4	4	4	1
questionário 1526	maria de loudes neves	13	2nao	34	2		senador hélio campos	2	2	1	2	2	2	1	1	2	2		2	2	2	2	2	2	2	2	2		1	1	2	2	2	1	2	1	3	1	6	3	2	2	12	14	3	2	1	3	2
questionário 1527	maria de loudes neves		2nao				BRANCO
questionário 1528	maria de loudes neves		2nao				BRANCO
questionário 1529	maria de loudes neves		2nao				BRANCO
questionário 1530	maria de loudes neves		2nao				BRANCO
questionário 1531	maria de loudes neves	14	2nao	31	2	2	pintolândia	2	4	1	1	2	2	1	1	2	2		2	2	2	2	2	2	2	2	2		1	3	3	3	3	3	3	1	3	3	6	1	3	2			4	3	1	4	1
questionário 1532	maria de loudes neves		2nao				BRANCO
questionário 1533	maria de loudes neves	12	2nao	33	3	2	senador hélio campos	2	4	1	2	2	2	1	1	2	2		2	2	2	2	2	2	2	2	2		1	1	3	2	2	1	1	1	2	1	6	1	1	2	12	14	4	4	3	4	3
questionário 1534	maria de loudes neves		2nao				BRANCO
questionário 1535	maria de loudes neves		2nao				BRANCO
questionário 1536	maria de loudes neves		2nao				BRANCO
questionário 1537	maria de loudes neves		2nao				BRANCO
questionário 1538	maria de loudes neves		2nao				BRANCO
questionário 1539	maria de loudes neves		2nao	61	1	2	asa branca	3		1	2	1	2	1		2			2	2	2	2	2	2	2	2	2		1	1	3	2	2	1	1	1	1	1	1	1	2	2	10	13	3	4	2	2	3
questionário 1831	maria de lourdes neves		2nao				BRANCO
questionário 1832	maria de lourdes neves		2nao				BRANCO
questionário 1833	maria de lourdes neves	14	2nao	58	2	2	pintolândia	1	4	1				1	1	2	2		2	2	2	2	2	2	2	2	2
questionário 1834	maria de lourdes neves	13	2nao	36	3	2	silvio botelho	2	3	1	2	2	2	2		4	4	3	2	2	2	2	2	1	1	2	2		1	3	2	3	3	1	3	1	3	1	6	3	3	2	12	13	2	1	1	3	4
questionário 1835	maria de lourdes neves		2nao				BRANCO
questionário 1836	maria de lourdes neves		2nao				BRANCO
questionário 1837	maria de lourdes neves	13	2nao	43	1	2	pintolândia	2	2		1	2	2	1	1	2	2		2	2	2	2	2	2	2	2	2		1	2	2	1	1	1	3	1	2	1	6	1	1	1	9	13	1	2	1	1	2
questionário 1838	maria de lourdes neves	14	2nao	57		4	pintolândia	2	4	1	2	2	2	1	1	2	1	2	2	2	2	2	2	2	2	2	reação adversa na 1 dose, não deixa tomar 2 dose		1	1	3	3	2	1	3	1	2	3	6	3	3	2	11	14	4	3	1	2	4
questionário 1839	maria de lourdes neves	13	2nao	38	1		silvio botelho	2	4	1	2	2	2	1	1	2	2		2	2	2	2	2	2	2	2	2		1	1	3	2	2	3	1	1	2	1	6	3	1	2			3	1	1	2	3
questionário 1840	maria de lourdes neves	12	2nao	66	2	2	silvio botelho	3	3	1	2	1	2	1	1	2	2	1	2	2	2	2	2	2	2	2	2		1	1	2	2	2	1	1	1	1	1	1	1	1	2	9	13	3	3	1	2	1
questionário 1841	maria de lourdes neves		2nao				BRANCO
questionário 1842	maria de lourdes neves		2nao				BRANCO
questionário 1843	maria de lourdes neves		2nao				BRANCO
questionário 1844	maria de lourdes neves		2nao				BRANCO
questionário 1845	maria de lourdes neves		2nao				BRANCO
questionário 1846	maria de lourdes neves		2nao				BRANCO
questionário 1847	maria de lourdes neves	13	2nao	41	2	2	senador hélio campos	2	5	1	2	2	2	2		4	4	2	2	2	2	1	2	1	1	2	2		1	3	2	2	3	3	1	3	1	1	2	1	3	2	12	14	3	1	2	4	2
questionário 1848	maria de lourdes neves		2nao																2	2	2	2	2	2	2	2	2		1	1	3	2	2	2	1	1	1	1	6	1	1	1			4	4	2	4	3
questionário 1849	maria de lourdes neves	12	2nao	35		2		2	4		2	2	2	1	1	3	3		2	2	2	2	2	2	2	2	2		3	3	3	3	3	2	3	3	3	1	1	1	3	2	12	13	3	3	2	4	3
questionário 1850	maria de lourdes neves		2nao				BRANCO
questionário 1851	maria de lourdes neves		2nao				BRANCO
questionário 1852	maria de lourdes neves	13	2nao	34	3	2	silvio botelho	2	5	1	1	1	2	1	1	2	2		2	2	2	2	2	2	2	2	2		1	1	2	2	2	1	1	1	1	1	1	1	1	2	13		3	1	1	3	4
questionário 1853	maria de lourdes neves	13	2nao	41	2	2	santa luzia	2	5	1	1	1	2	1	1	2	2		2	2	2	2	2	2	2	2	2		1	1	1	1	2	1	1	1	2	1	1	1	1	2	11	13	4	4	4	4	1
questionário 1854	maria de lourdes neves		2nao				BRANCO
questionário 1855	maria de lourdes neves		2nao				BRANCO
questionário 1856	maria de lourdes neves	13	2nao	33	3	2	senador hélio campos	2			1	2	2	1	1		3	2	2	2	2	2	2	2	2	2	2		1	3	3	2	3	1	1	1	1	3	3	1	3	1	12	14			1	4	1
questionário 1857	maria de lourdes neves		2nao				BRANCO
questionário 1858	maria de lourdes neves	13	2nao	30	1	1	senador hélio campos	2	4	3	2	2	2	1	1	2	1	1	2	2	1	2	2	2	2	2	2		1	3	3	2	3	1	1	1	1	3	5	1	3	1	12	14			1	4	1
questionário 1859	maria de lourdes neves		2nao				BRANCO
questionário 1860	maria de lourdes neves	13	2nao	37	3	1	pintolândia	2	4		1	2	2	1	1	3	2	3	2	2	2	2	2	2	2	2	2		1	2	2	2	1	3	2	1	1	3	6	1	1	2	11	14	1	3	1	2	1
questionário 1861	maria de lourdes neves	13	2nao		2	2	pintolândia	2	1	1	2	2	2	1	1	1	3		2	2	2	2	2	2	2	2	2		11	3	3	3	3	3	3	1	3	1	2	1	1	1	12	14	1	3	3	4	1
questionário 1862	maria de lourdes neves		2nao				BRANCO
questionário 1863	maria de lourdes neves		2nao				silvio botelho	2	3		1	2	2	1	1	2	1		2	2	2	2	2	1	2	2	2		1	1	1	3	1		3	1	1	1	1	1	1	2	9	10			1
questionário 1864	maria de lourdes neves		2nao				BRANCO
questionário 1865	maria de lourdes neves	13	2nao	32	2	4	alvorada	2	3	2	2	2	2	1		1			2	2	2	2	2	2	2	2	2		1	3	1	3	2	2	3	1	1	3	6	1	1	2	12	14	3	2	1	4	3
questionário 1866	maria de lourdes neves		2nao				BRANCO
questionário 1867	maria de lourdes neves	13	2nao	35	3		senador hélio campos	1	5	2	2	1	2	1	1	2			2	2	2	2	2	2	2	2	2		1	1	2	2	2	1	1	1	1	2	2	1	2	1	9	16	2	4	1	2	3
questionário 1868	maria de lourdes neves		2nao				BRANCO
questionário 1869	maria de lourdes neves		2nao				BRANCO
questionário 1870	maria de lourdes neves		2nao				BRANCO
questionário 1871	maria de lourdes neves		2nao				BRANCO
questionário 1872	maria de lourdes neves	13	2nao	55	2	2		4	3	1	1	1	2	1	1	2	1	3	2	2	2	2	2	2	2	1	2		1	1	2	2	1	1	3	1	3	1	2	1	1	2	9	13	1	1	1	1	4
questionário 1873	maria de lourdes neves	13	2nao	41	2		alvorada	2	3	1	2	2	2	1	1	2	3	2	2	2	2	2	2	2	2	1	2		1	1	2	2	1	1	3	1	1	1	2	1	1	2	9	13	1	1	1	1	4
questionário 1874	maria de lourdes neves		2nao				BRANCO
questionário 1875	maria de lourdes neves		2nao				BRANCO
questionário 1876	maria de lourdes neves		2nao				BRANCO
questionário 1877	maria de lourdes neves		2nao				BRANCO
questionário 1878	maria de lourdes neves	14	2nao	55	1	1	santa luzia	4	4	1	2	2	2	1	1	2	2		2	2	2	2	2	2	2	2	2		1	1	3	3	2	3	1	1	3	1	6	1	1	2	11	20	3	1	3	1	1
questionário 1879	maria de lourdes neves		2nao				BRANCO
questionário 1880	maria de lourdes neves	14	2nao	35	3	1	pintolândia	2	2	1	1	2	2	1	1	2	2		2	2	2	2	2	2	2	2	2		1	1	2	2	3	2	1	1	1	1	1	1	1	2	9	14	2	2	1	1	2
questionário 1881	maria de lourdes neves	14	2nao	30	1		pintolândia	2	5	1	2	1	2	1	1	2	2		2	2	2	2	2	2	2	2	2		1	1	2	2	3	3	1	2	1	3	1	1	2	1	9	14	4	2	2	4	2
questionário 1882	maria de lourdes neves		2nao				BRANCO
questionário 1883	maria de lourdes neves		2nao				BRANCO
questionário 1884	maria de lourdes neves		2nao				BRANCO
questionário 1885	maria de lourdes neves		2nao				BRANCO
questionário 1886	maria de lourdes neves	14	2nao	54		1	pintolândia	2	2	1	1	1	2	1	1	2	2		2	2	2	2	2	2	2	2	2		1	1	2	2	3	1	1	1	1	1	1	1	1	1	9	13	4	1	2	4	1
questionário 1887	maria de lourdes neves	12	2nao	52	1	2	pintolândia	3	2	1	2	1	2	1	1	1	2		2	2	2	2	2	2	2	2	2		1	1	3	3	1	1	3	2	3	3	1	1	1	1	9	14	2	2	1	1	2
questionário 1888	maria de lourdes neves	12	2nao	34	3	1	pintolândia	2	6	1	2	1	2	1	1	3	1	1	2	2	1	2	2	2	2	2	2		1	3	3	2	3	1	3	1	3	1	1	1	1	2	11	14	3	2	2	3	2
questionário 1889	maria de lourdes neves	12	2nao	25	1	1	senador hélio campos	2	4	1	1	2	2	1	1	2	1		2	2	2	2	2	2	2	2	2		1	2	2	2	2	3	3	1	3	1	6	1	1	2	11	13	4	4	3	4	1
questionário 1890	maria de lourdes neves	12	2nao	35	1	2	alvorada	2	6	2	2	2	2	1	1	2	2	1	2	2	2	2	2	2	2	2	2		1	1	1	2	2	1	1	1	1	1	6	1	1	2	9	13	4	3	3	2	1
questionário 1891	maria de lourdes neves	12	2nao	50	1	1	cambará	6	5	1	1	2	2	1	1	2	2	12	2	2	2	2	2	2	2	2	2
questionário 1892	maria de lourdes neves		2nao				BRANCO
questionário 1893	maria de lourdes neves	12	2nao	29	1		silvio botelho	2	6	2	2	2	2	1	1	2	2		2	2	2	2	2	2	2	2	2		1	1	3	3	2	1	1	1	2	2	2	1	2	1	9	11	4	2	2	4	3
questionário 1894	maria de lourdes neves	12	2nao	52	2		1	2		1	2	2	2	1	1	3	3	1	2	2	2	2	2	2	2	2	2		1	1	1	2		1	2	1	1	1	2	1	3	1	11	13	3	4	2	3	2
questionário 1895	maria de lourdes neves	12	2nao	35	3	2	alvorada	2	3	1	2	2	2	1	1	2	2	2	2	2	2	2	2	2	2	2	já recebeu a vacina.		1	1	2	2	3	1	1	1	3	3	6	1	3	1
questionário 1896	maria de lourdes neves	12	2nao	34	3	4	silvio botelho	2	4	2	2	2	2	1	1	2	2		2	2	2	2	2	2	2	2	2		1	3	3	2	2	3	3	1	3	1	5	1	1	2	11	15	4	4	3	4	3
questionário 1897	maria de lourdes neves		2nao				BRANCO
questionário 1898	maria de lourdes neves	12	2nao	35	1	2	alvorada	2	6	2	2	2	2	1	1	2	3	1	2	2	2	2	2	2	2	2	2		1	1	1	2	2	1	1	1	1	1	6	1	1	2	9	13	4	3	3	2	1
questionário 18	maria de lourdes neves		2nao				BRANCO
questionário 1900	maria de lourdes neves		2nao				BRANCO
questionário 1901	maria de lourdes neves	13	2nao	42	3	2	pintolândia	2	5	2	2	2	2	1	1	2	2	3	2	2	2	2	2	2	2	2	2		1	1	2	2	3	1	3	3	3	2	2	1	1	1	11	18	2	4	2	2	1
questionário 1902	maria de lourdes neves	13	2nao	39	2	2	pintolândia	1	6	2	2	2	2	1	1	3	1		2	2	2	2	2	2	2	2	2		1	1	1	1	2	1	1	1	2	1	1	1	1	2	9	13	4	4	1	4	2
questionário 1903	maria de lourdes neves	14	2nao	56	1	1	senador hélio campos	6	3	2	2	2	2	1	1	2	2		2	2	2	2	2	2	2	2	2		1	1	3	2	2	1	3	1	2	1	2	1	1	1	11	14	4	3	1	4	2
questionário 1904	maria de lourdes neves	14	2nao	31	1	1	senador hélio campos	2		1	2	2	2	1	1	3	2	1	2	2	2	2	2	2	2	2	2		1	1	3	3	1	1	1	1	3	1	6	1	1	2	9	14	2	3	2	4	1
questionário 1905	maria de lourdes neves		2nao				BRANCO
questionário 1906	maria de lourdes neves		2nao				BRANCO
questionário 1907	maria de lourdes neves	14	2nao	41		2	pintolândia	2	6	2	2	2	2	1	1	2	2		2	2	2	2	2	2	2	2	2		1	1	1	2	2	1	1	1	3	1	1	1	1	2	13	19	3	4	1	1	1
questionário 1908	maria de lourdes neves		2nao				BRANCO
questionário 1909	maria de lourdes neves		2nao				BRANCO
questionário 1910	maria de lourdes neves	12	2nao	31	3	2	senador hélio campos	1	2	5	2	2	2	1	1	3	2	1	2	2	2	2	2	2	2	2	2		1	3	3	3	3	3	3	1	3	1	2	1	3	2	9	15	3	3	3	3	3
questionário 1911	maria de lourdes neves		2nao				BRANCO
questionário 1912	maria de lourdes neves	12	2nao	39	1	2	são bento	2	2		1	1	2	1	1	1	2		2	2	2	2	2	2	2	2	2		1	3	3	3	1	3	3	1	3	1	3	1	1	1	11	13	1	1	1	1	1
questionário 1913	maria de lourdes neves	12	2nao	40	3	2	alvorada	2	4	1	1	1	2	1	1	2	2	2	2	2	2	2	2	2	2	2			1	1	2	2	2	2	1	1	1	1	1	1	1	2	11	16	2	1	2	2	3
questionário 1914	maria de lourdes neves		2nao				BRANCO
questionário 1915	maria de lourdes neves	12	2nao	35	1	1	senador hélio campos	2	4	1	2	2	2	1	1	2	2		2	2	2	2	2	2	2	2	2		1	1	3	3	2	2	3	1	3	1	2	1	1	1	11	13	4	4	1	4	1
questionário 1916	maria de lourdes neves	12	2nao	31	2	1	senador hélio campos	2	5	1	2	2	2	1	1	3	2		2	2	2	2	2	2	2	2	2		1	1	2	2	1	1	1	1	2	2	2	1	1	1	11	13	4	4	3	4	1
questionário 1917	maria de lourdes neves	12	2nao	34	1	1	senador hélio campos	2	4	1	2	2	2	1	1	2	2		2	2	2	2	2	2	2	2	2		1	1	2	2	2	1	1	1	2	2	2	1	1	1	9	13	3	1	2	2	4
questionário 1918	maria de lourdes neves		2nao				BRANCO
questionário 1919	maria de lourdes neves	13	2nao	45		1	pintolândia	2	5	1	1	1	2	1		1		2	2	2	2	2	2	2	2	2	2		1	1	1	2	1	1	3	1	1	1	6	1	1	2	12	14	2	4	1	1	2
questionário 1920	maria de lourdes neves		2nao				BRANCO
questionário 1921	maria de lourdes neves	12	2nao	54	3	1	pintolândia	1	2	1	1	2	2	1	1	3	2		2	2	2	2	2	2	2	2	2		1	1	3	3	3	2	3	1	3	3	1	1	1	2	9	12	1	4	2	1	1
questionário 1922	maria de lourdes neves	12	2nao	39	2		santa luzia	2	3	1	2	2	2	2		4	4	1	2	2	2	2	1	1	2	2	2		1	1	2	2	2	1	1	1	1	1	6	1	1	1	12	14	3	3	2	4	3
questionário 1923	maria de lourdes neves		2nao				BRANCO
questionário 1924	maria de lourdes neves	13	2nao	44	3	1	silvio leite	2	4		1	2	2	1	1	2	2		2	2	2	2	2	2	2	2	2		1	1	3	2	2	1	3	1	3	2	2	1	3	2	12	14	4	4	2	4	1
questionário 1925	maria de lourdes neves	13	2nao	32	1	1	pintolândia	2	5	1	1	2	2	1	1	2	2	1	2	2	2	2	2	2	2	2	2		1	1	2	2	2	1	2	1	1	1	1	1	1	2	10	13	3	1	1	4	2
questionário 1926	maria de lourdes neves	12	2nao	55	2	1	pintolândia	4	4	1	1	2	2	1	1	2	2		2	2	2	2	2	2	2	2	2		1	1	2	2	2	2	2	1	1	1	2	1	1	2	9	13	3	4	3	4	2
questionário 1927	maria de lourdes neves		2nao				BRANCO
questionário 1928	maria de lourdes neves	13	2nao	38	2		senador hélio campos	2	3	1	1	2	2	1		2			2	2	2	2	2	2	2	2	já recebeu a vacina.		1	1	1	1	3	2	3	1	1	1	6	1	3	2	11	13	1	4	1	4	1
questionário 1929	maria de lourdes neves		2nao				BRANCO
questionário 1930	maria de lourdes neves		2nao				BRANCO
questionário 1931	maria de lourdes neves		2nao				BRANCO
questionário 1932	maria de lourdes neves		2nao				BRANCO
questionário 1933	maria de lourdes neves		2nao				BRANCO
questionário 1934	maria de lourdes neves		2nao				BRANCO
questionário 1935	maria de lourdes neves		2nao				BRANCO
questionário 1936	maria de lourdes neves		2nao				BRANCO
questionário 1937	maria de lourdes neves		2nao				BRANCO
questionário 1938	maria de lourdes neves	13	2nao	40	1	2	pintolândia	2	6		2	2	2	1	1	1	2		2	2	2	2	2	2	2	2	2		1	2	2	2	2	2	2	1	2	1	2	1	1	2	11		4	4	4	4
questionário 1939	maria de lourdes neves	12	2nao	32	2	1	senador hélio campos	2	4	1	1	2	2	1	13	2		2	2	2	2	2	2	2	2	2	2		1	1	1	2			2	1	1	1	2	1	1	2	11	13	4	1	3	4	2
questionário 1955	olavo brasil	14	2nao	38	1	2	cinturão verde				2	2	2	1	1	3	2		2	2	2	2	2	2	2	2	2		1	1	1	3	3	3			3	1	2	1	1	1	12	14	2	2	1	4	2
questionário 1956	olavo brasil		2nao				BRANCO
questionário 1957	olavo brasil		2nao				BRANCO
questionário 1958	olavo brasil		2nao				BRANCO
questionário 1959	olavo brasil		2nao				BRANCO
questionário 1960	olavo brasil	13	2nao	38	3		silvio leite	2	5	1	2	2	2	1	1	1	2		2	2	2	2	2	2	2	2	2
questionário 1961	olavo brasil	13	2nao	37		1	centenário	2	6	2	2	2	2	1	1	2	2		2	2	2	2	2	2	2	2	2		1	1	1	2	2	1	2	1	1	2	2	1	2	2	11	14	4	3	1	4	1
questionário 1962	olavo brasil		2nao				BRANCO
questionário 1963	olavo brasil		2nao				BRANCO
questionário 1964	olavo brasil	14	2nao	38	1	1	aracelis	2	1	1	1	2	2	1	1	2	2	2	2	2	2	2	2	2	2	2	2		1	1	2	2	2	1	2	1	1	1	1	1	1	2	9	14	4	4	2	4	1
questionário 1965	olavo brasil		2nao				BRANCO
questionário 1966	olavo brasil		2nao				BRANCO
questionário 1967	olavo brasil		2nao				BRANCO
questionário 1968	olavo brasil		2nao	44	2	2	centenário	2	4	2	2	2	2	1	1	1	2		2	2	2	2	2	2	2	2	2		1	1	2	2	2	1	1	1	1	1	2	1	1	1	11	13	4	4	4	1	1
questionário 1969	olavo brasil		2nao				BRANCO
questionário 1970	olavo brasil	13	2nao	20	1	1	centenário	6	4	1	1	1	1	2	2	1	2	2	2	2	2	2	2	2	2	2	2		1	1	3	2	3	3	3	1	3	3	5	1	3	2	12	14	1	1	4	2	4
questionário 1971	olavo brasil		2nao				BRANCO
questionário 1972	olavo brasil		2nao				BRANCO
questionário 1973	olavo brasil		2nao				BRANCO
questionário 1974	olavo brasil		2nao				BRANCO
questionário 1975	olavo brasil	13	2nao	33	3	2	são bento	2	6	1	2	2	2	1	1	1	2		2	2	2	2	2	2	2	2	2		1	3	2	2	3	3	3	1	1	1	6	1	2	2	12	14	4	3	2	4	2
questionário 1976	olavo brasil	12	2nao	27	1	1	jóquei clube	7	6	2	2	2	2	1	1	2	2		2	2	2	2	2	2	2	2	2		1	1	2	2	2	1	1	1	2	2	6	1	1	2	9	13	4	4	2	4	1
questionário 1977	olavo brasil	13	2nao	43	2	2	centenário	2	3	1	1	2	2	1	1	2	2		2	2	2	2	2	2	2	2	2		1	2	3	3	3	3	3	1	3	3	6	3	3	2	12	14	4	22	1	4	4
questionário 1978	olavo brasil		2nao				BRANCO
questionário 1979	olavo brasil	13	2nao	41	1	2	aracelis	2	5	1	1	2	2	1	1	2	2		2	2	2	2	2	2	2	2	2		1	1	2	2	2	1	1	1	1	2	2	1	1	1	9	11	2	1	1	2	2
questionário 1980	olavo brasil	14	2nao	25	1	2	jóquei clube	6	5	1	2	2	1		2	1		2	2	2	2	2	2	2	2	2	2		1	1	2	2	2	1	1	1	2	3	6	1	3	2	11	14	3	3	3	3	2
questionário 1981	olavo brasil		2nao				BRANCO
questionário 1982	olavo brasil		2nao				BRANCO
questionário 1983	olavo brasil	13	2nao	46	3	2	jóquei clube	2	2	1	1	2	2	1	1	2	2		2	2	2	2	2	2	2	2	2		1	1	3	2	2	3	1	1	1	1	2	3	3	2	12	15	3	3	1	1	1
questionário 1984	olavo brasil		2nao				BRANCO
questionário 1985	olavo brasil	12	2nao	37			aracelis	1	4	1	1	2	2	1	1	2	2	2	2	2	2	2	2	2	2	2	2		1	3	3	3	3	3	3	3	3	3	6	1	1	2	11	16	1	2	1	3	3
questionário 1986	olavo brasil	13	2nao	31	1	2	jóquei clube	2	4	1	2	2	2	1	1	2	2		2	2	2	2	2	2	2	2	2		1	1	2	2		1	1		1	3	1	1	1	2	12		3	1	1	1	1
questionário 1987	olavo brasil	13	2nao	35	3	1	aracelis	2	1	1	2	1	2	1	1	2	2		2	2	2	2	2	2	2	2	2		1	1	1	3	2	1	3	1	1	1	6	1	1	1	12	14	1	2	1	3	1
questionário 1988	olavo brasil		2nao				BRANCO
questionário 1989	olavo brasil		2nao				BRANCO
questionário 10	olavo brasil	14	2nao	33	2	1	aracelis	2	5	1	1	2	2	1	1	2	2		2	2	2	2	2	2	2	2	2		1	1	1	2	1	2	3	1	3	1	1	1	1	2	11	14	3	2	1	4	2
questionário 11	olavo brasil		2nao				BRANCO
questionário 12	olavo brasil	14	2nao	36	3	1	centenário	2	4	2	2	2	2	1	1	2	2		2	2	2	2	2	2	2	2	2		1	1	2	2	3	2	3	1	2	3	6	1	1	2	11	13	3	3	4	4	2
questionário 13	olavo brasil	14	2nao	38	3	1	centenário	2	4	2	2	2	2	1	1	2	2		2	2	2	2	2	2	2	2	2		1	1	3	2	2	1	1	1	1	1	2	1	1	2	11	13	3	3	4	4	1
questionário 14	olavo brasil		2nao				BRANCO
questionário 15	olavo brasil		2nao				BRANCO
questionário 16	olavo brasil	14	2nao	33		2	são bento	2	6	1	2	2	2	1	1	2	2		2	2	2	2	2	2	2	2	2
teste 310	Lobo D'almada	14	2nao	50	1		equatorial	1	2	1	2	2	2	1		2		1	2	2	2	2	2	2	2	2			2	3	2	2	3	3	3	1	3	3	1	1	1	1	11	14	3	4	2	3	3
teste 311	Lobo D'almada	13	2nao	33	1	1	jardim olímpico	2	5	2	2	2	2	1	1	2	2	1	2	2	2	2	2	2	2	2			1	1	1	2	2	1	1	1	1	1	2	1	1	2	9	14	3	4	2	3	1
teste 363	Lobo D'almada	13	2nao	38	1	3	mecejana	2	4	3	2	2	2	1	1	2	2	1	2	2	2	2	2	2	2	2			1	1	3	2	2	3	3	1	1	1	2	1	1	2			3	3	3	3	2
teste 308	Lobo D'almada	13	2nao	38	1	3	mecejana	2	4	3	2	2	2	1	1	2	2	1	2	2	2	2	2	2	2	2			1	1	3	2	2	3	3	1	1	1	2	1	1	2			3	3	3	3	2
teste 309	BRANCO		2nao				BRANCO
teste 304	Lobo D'almada	14	2nao	41	1	1	bela vista	1	5	3	2	2	2	1	1	1	2		2	2	2	2	2	2	2	2			1	1	1	2	2	1	1	1	2	1	2	1	1	1	9	14	4	2	4	4	4
teste 303	Lobo D'almada	14	2nao	50	3	1	dos estados	2	6	4	2	2	2	1		2			2	2	2	2	2	2	2	2
teste 323	Lobo D'almada	14	2nao	50	1	1	cinturão verde	2	5	1	1	2	2	1	1	2	2		2	2	2	2	2	2	2	2			1	1	2	2	2	1	1	1	2	2	2	1	1	2	9	14	1	3	1	1	2
teste 350	Lobo D'almada	14	2nao	33	3	2	pintolândia	2	4	2	2	2	2	1	1	2	2	1	2	2	2	2	2	2	2	2
teste 470	Lobo D'almada	13	2nao	31	1	1	mecejana	2	4	2	2	2	2	1	1	2	2		2	2	2	2	2	2	2	2			1	1	2	2	2	1	1	1	3	3	1	1	2	1	9	12	4	4	4	3	1
teste 479	BRANCO		2nao				BRANCO
teste 478	Lobo D'almada	13	2nao	43	2	1	asa branca	2	4	4	2	2	2	1	1	2	2	1	2	2	2	2	2	2	2	2			1	1	3	2	2	1	1	1	3	1	1	1	1	2	12	14	4	2	4	4	1
teste 475	BRANCO		2nao				BRANCO
teste 466	Lobo D'almada	13	2nao	43	1	1	caranã	1	5	2	2	2	2	1	1	2	3		2	2	2	2	2	2	2	2			1	1	2	2	2	2	3	1	2	1	1	1	2	2	13	19	4	2	1	4	1
teste 465	Lobo D'almada	12	2nao	61	2	1	jardim bela vista	4		3	2	2	2	1	1	12	2		2	2	2	2	2	2	2	2			1		2	2	2	2	3		1	1	1	1		1	13	15	2	2	2	2	2
teste 424	Lobo D'almada	13	2nao	37	1		cidade satélite	2	4	1	1	2	2	1	1	2	2	2	2	2	2	2	2	2	2	2			1	3	3	2	2	3	3	1	3	1	2	1	1	1			4	4	4	4	1
teste 423	Lobo D'almada	13	2nao	30	1	1	caranã	2	6	2	2	2	2	1	1	2	2		2	2	2	2	2	2	2	2			1	1	2	2	2	2	1	1	2	1	1	1	1	2	9	11	4	4	4	4	4
teste 432	Lobo D'almada	12	2nao	32	1	4	são francisco	2		2	2	2	2	2		4		3	2	2	2	2	2	1	2	2
teste 425	Lobo D'almada	14	2nao	65	2	2	dr silvio botelho	4	2	1	2	2	2	1	1	2	1	1	2	2	2	2	2	2	2	2	esqueceu o cartao de vacina		1	1	2	2	2	3	2	1	2	1	1	1	1	2	12	14	2	1	2	4	1
teste 433	Lobo D'almada	13	2nao	53	3	4	pricumã	1	6	2	2	2	2	1	1	2	2		2	2	2	2	2	2	2	2
teste 429	Lobo D'almada	14	2nao	33	1	2	aracelis	2	4	2	1	2	2	1	1	2	2		2	2	2	2	2	2	2	2			1	1	2	2	3	2	3	1	2		6	1	1	1	11	14	4	4	4	4	1
teste 314	Lobo D'almada	14	2nao	43	3	2	operario	2	5	2	2	2	2	1	1	2	1	2	2	2	2	2	2	2	2	2			1	2	3	3	3	2	3		3	1	2	1	3	2	12	14	2	3	1	2	2
teste 318	BRANCO		2nao				BRANCO
teste 440	Lobo D'almada	13	2nao	29	1	4	santa cecilia	2	6	5	2	2	2	1	1	2	2		2	2	2	2	2	2	2	2			1	1		2	2	1	1	1	3	2	1	3		1	12	14	4	4	2	4	2
teste 441	Lobo D'almada	13	2nao	30	1	2	calunga	2	6	2	1	2	2	1	1	2	1		2	2	2	2	2	2		2			1	1	1	2	3	1	1	1	2	3	1	1	3	2	11	14	4	4	2	2	1
teste 452	Lobo D'almada	13	2nao	34		2	equatorial	2	4	1	1	2	2	1	1	2	2	1	2	2	2	2	2	2	2	2			1	3	3	2	3	1	3	1	1	1	2	1	1	2	13	14	3	3	1	3	1
teste 442	Lobo D'almada	13	2nao	45	2	2	pintolândia	1	3	2	2	2	2	1	1	2	1		2	2	2	2	2	1	2	2			1	1	1	3	2	1	1	1	2	1	1	1	3	1
teste 446	Lobo D'almada	13	2nao	36	3	2	calunga	2	6	3	2	2	2	1	1	2	2		2	2	2	2	2	2	2	2			1	1	2	2	2	1	1	1	2	1	1	2	1	2	12	16	4	3	2	4	1
teste 436	Lobo D'almada	13	2nao	51	1	2	31 de março	1	4	3	2	2	2	1	1	1	2	1	2	2	2	2	2	2	2	2			1	1	2	2	2	1	1	1	1	2	2	1	2	2			4	4	4	4	1
teste 406	Lobo D'almada	13	2nao	54	3	2	liberdade		5	1	2	2	2	1	1	2	2		2	2	2	2	2	2	2	2			1	1	2	2	2	1	2	1	2	3	1	1	1	2	12	13	4	2	3	2	3
teste 407	Lobo D'almada	13	2nao	32	2	2	helio campos	2	4	1	1	2	2	1	1	1	2		2	2	2	2	2	2	2	2			1	1	2	2	2	1	2	1	2	1	2	1	2	2	11	18	2	1	1	1	1
teste 416	Lobo D'almada	13	2nao	38	2	1	jardim primavera	2	6	2	2	2	2	1	1	2	2	1	2	2	2	2	2	2	2	2			1	1	1	2	2	1	1	1	1	1	6	1	1	2	12	14	4	4	3	4	2
teste 404	BRANCO		2nao				BRANCO
teste 415	Lobo D'almada	13	2nao	32	2	1	helio campos	2	2	1	2	2	2	1		2		1	2	2	2	2	2	2	2	2			1	1	3	2	3	3	3	1	1	3	5	1	1	1			4	4	3	1	1
teste 412	BRANCO		2nao				BRANCO
teste 410	BRANCO		2nao				BRANCO
teste 408	BRANCO		2nao				BRANCO
teste 462	Lobo D'almada	13	2nao	39	1		cidade satélite	1	3	2	2	2	2	1	1	1	2	1	2	2	2	2	2	2	2	2			1	3	3	3	2	3	3	1	2	2	2	1	1	1	11	13	3	4	2	4	1
teste 455	Lobo D'almada	13	2nao	44	3	1	cauame	2	6	3	2	2	2	1	1	2	2		2	2	2	2	2	2	2	2			1	1	2	2	2	1	2	1	2	1	2	1	1	2	13	16	4	4	4	4	1
teste 456	Lobo D'almada	12	2nao	37	2	1	helio campos	1	6	3	2	2	2	1	1	2	3		2	2	2	2	2	2	2	2			1	1	2	2	1	1	3	1	2	2	2	1	1	1	9	14	4	4	4	4	2
teste 457	Lobo D'almada	13	2nao	36	2		jardim primavera	2	2	2	2	2	2	1	1	2	1	1	2	2	2	2	2	2	2	2			1	1	2		2	1		1	1	1	2	1	1	1	11	14	2	3	1	2	2
teste 448	Lobo D'almada	13	2nao	61	3	1	alvorada	1	3	2	2	2	2	1	2	1	3		2	2	2	2	2	2	2	2			1	2	3	2	2	3	2	1	3	1	1	1	1	2	11	13	4	4	1	1	2
teste 447	Lobo D'almada	13	2nao	46	3	2	nova cidade	2	6	3	2	2	2	1	1	2	2		2	2	2	2	2	2	2	2			1	1	2	2	3	1	1	1	1	1	2	1	2	2	9	13	4	2	2	4	1
teste 460	Lobo D'almada	13	2nao	35	1	1	são vicente	2	6	3	2	2	2	1	1	2	2	1	2	2	2	2		2	2	2			1	1	2	2	2	2	1	1	1	1	1	1	1	1	9	15	4	4	1	1	4
teste 461	Lobo D'almada	13	2nao	40	1	1	são francisco	2	5	2	2	2	2	1	1	2	2		2	2	2	2	2	2	2	2			1	1	3	2	2	1	1	1	2	1	2	3	2	2	11	15	3	4	4	3	2
teste 464	Lobo D'almada	13	2nao	45	3	4	aparecida	2	2	2	2	2	2	1	1	2	2		2	2	2	2	2	2	2	2			1	3	3	2	3	3	3	1	1	3	1	1	1	2	10	12	4	4	2	4	1
teste 463	Lobo D'almada	13	2nao	32	2		asa branca	1	4	2	2	2	2	1		2		2	2	2	2	2		2	2	2			1	1	3	2	3	2	3	1	3	1		1	1	2	12	14	2	1	2	3	2
teste 359	Lobo D'almada	14	2nao	32	3	1	dr silvio leite	2	5	2	2	2	2	1		2		2	2	2	2	2	2	2	2	2			1	1	3	2	2	3	3	1	3	1	1	1	1	2	12	14	3	1	2	4	2
teste 364	Lobo D'almada	13	2nao	34	3		centenario	3	4	1	2	2	2	1	1	2	2		2	2	2	2	2	2	2	2			1	1	3	3	2	2	1	1	3	1	2	1	1	1	12	14	4	4	4	4	1
teste 366	Lobo D'almada	14	2nao	47	2	4	nova cidade	2	6	2	2	2	2	1	1	3	2		2	2	2	2	2	2	2	2			1	1	2	2	2	1	1	1	2	1		1	2	1	9	14	4	4	2	4	3
teste 365	Lobo D'almada	13	2nao	40	1		centenario	2	6	4	2	2	2	1	1	2	2		2	2	2	2	2	2	2	2			1	1	2	2	2	2	1	1	2	1	2	1	1	2	11	14	4	2	3	4	2
teste 362	Lobo D'almada	14	2nao	45	3	2	cinturão verde	2	6	3	2	2	2	1	1	2	2		2	2	2	2	2	2	2	2			1	1	3	2		1	1	1	1	2	2	1	1	1	9	11	3	1		3	1
teste 367	Lobo D'almada	14	2nao	37	3	1	centenario	2	6	5	2	2	2	1	1	2	2		2	2	2	2	22	2	2	2
teste 368	Lobo D'almada	14	2nao	37			caranã	2	2		2	2	2	1	1	2	2		2	2	2	2	2	2	2	2			1	1	3	3	3		3	1	3	3	6	1	1	2	9	14	3	1	2	3	1
teste 358	Lobo D'almada		2nao	61	1	1	são francisco	4	4	1	2	2	2	1	1	2	2		2	2	2	2	2	2	2	2			1	1		2	2	1		1		2	2	1	1		12	14	4	4	1	1	1
teste 371	Lobo D'almada	14	2nao	35	2		joquei clube	3	1	1	2	2	2	1		1		1	2	2	2	2	2	2	2	2			1	1	2	2	1	1	1	1	1	1	2	1	1	2			4	4	1	1	1
teste 360	Lobo D'almada	13	2nao	42	2	2	caranã	2	5	2	2	2	2	1	1	2	2		2	2	2	2	2	2	2	2
teste 361	Lobo D'almada	14	2nao	30	1	2	caimbé	2	6	2	2	2	2	1	1	2	1		2	2	2	2	2	2	2	2			1	2	3	2	3	3	2	1	3	3	2	1	3	2	11	14	4	4	2	4	4
teste 325	Lobo D'almada	14	2nao	47	2	1	tancredo neves	1	5	2	2	2	2	1	1	1	2		2	2	2	2	2	2	2	2			1	1	1	3	3	1	3	1	3	3	2	1	1	2	9	11	2	1	1	1	2
teste 335	Lobo D'almada	14	2nao				silvio botelho	4		2	2	2	2	1	1	2	1		2	2	2	2	2	2	2	2			2	3	3		3	3	3		3	3	2	3	1	2	11	13	4	3	1	4	4
teste 349	BRANCO		2nao				BRANCO
teste 351	Lobo D'almada	14	2nao	37	1	4	cinturão verde	2	4	1	2	2	2	1	1	1	2		2	2	2	2	2	2	2	2
teste 417	BRANCO		2nao				BRANCO
teste 395	BRANCO		2nao				BRANCO
teste 394	BRANCO		2nao				BRANCO
teste 396	Lobo D'almada	13	2nao	58	2		asa branca	2	6	2	2	2	2	1	1	2	2		2	2	2	2	2	2	2	2			1	1	2	2	2	1	1	1	2	1	6	1	1	2	12	14	3	4	3	3	4
teste 3	Lobo D'almada	14	2nao		3	2	buritis	2	6	1	2	2	2	1	1	2	2		2	2	2	2	2	2	2	2			1	3	1	2	2	1	1	1	1	1	5	1	1	2	9	14	4	4	1	4	1
teste 398	Lobo D'almada	14	2nao	67	3	4	alvorada	2	3	2	1	2	2	1	1	2	2		2	2	2	2	2	2	2	2
teste 392	Lobo D'almada	14	2nao	40	3	1	caçari	2	6	2	2	2	2	1	1	2	2		2	2	2	2	2	2	2	2			1	3	1	2	2	2	3	1	3	1	1	1	3	2	12	14	3	4	2	4	2
teste 391	Lobo D'almada	14	2nao	42	3		dr silvio leite	2	6	2	2	2	2	1	1	2	1	1	2	2	2	2	2	2	2	2			1	1	3	2	2	1	1	1	2	3	5	1	3	1	9	14	4	4	2	4	2
teste 393	Lobo D'almada	14	2nao	30	1		são bento	2	6	3	1	2	2	1	1	2	2	1	2	2	2	2	2	2	2	2			1	2	2	3	3	2	1	1	2	3	2	1	1	2	12	14	4	4	1	4	1
teste 397	Lobo D'almada	14	2nao	30	1	2	santa luzia	7	4	1	1	2	2	2		4	4	2	2	2	2	2	2	1	2	2
teste 388	Lobo D'almada	14	2nao	36	1	4	helio campos	2	4	1	2	2	2	1	1	2	2		2	2	2	2	2	2	2	2			1	2	2	2	1	3	3	1	3	3	2	1	1	2	13	16	3	2	1	3	2
teste 389	Lobo D'almada	14	2nao	48	3	1	cambara	6	3	2	2	2	1	1	2	2		2	2	2	2	2	2	2	2	2			1	1	1		2	1	2	1	2	1	2	1	1	1	9	14	3	4	2	4	1
teste 390	Lobo D'almada	14	2nao	35	3	1	mecejana	2	5	2	2	2	2	1	1	2	2	1	2	2	2	2	2	2	2	2			1	1	2	2	2	3	3	1	3	1	6	1	1	2				3	3	3	1
teste 357	Lobo D'almada	14	2nao	38	3	1	jardim tropical	2	6	5	2	2	2	1	1	2	2		2	2	2	2	2	2	2	2			1	1	1	2	2	1	1	1	2		2	1	3	2	9	11	4	4	4	4	4
teste 347	BRANCO		2nao				BRANCO
teste 346	Lobo D'almada	14	2nao	43	3	1	centro	2	6	3	2	2	2	1	1	2	2		2	2	2	2	2	2	2	2			1	1	2	2	2	3		1	3	3	2	1	1	2	9	14	4		2	4	1
teste 345	BRANCO	TCLE	2nao				BRANCO
teste 343	BRANCO		2nao				BRANCO
teste 352	Lobo D'almada	14	2nao	41	3		aeroporto	2	6	2	2	2	2	1	1	2	2		2	2	2	2	2	2	2	2			1	1	2	2	1	2	3	1	1	3	5	1	2	2	11	14	4	4	2	4	2
teste 355	Lobo D'almada	14	2nao	36	1	4	são vicente	2	5	2	2	2	2	1	1	2	2		2	2	2	2	2	2	2	2			1	1	1	2	2	1	2	1	2	1	2	1	2	2	11	13	4	4	4	2	2
teste 356	Lobo D'almada	14	2nao	50	3	1	cidade satélite	1	3	2	2		2	1	1	2	1		2	2	2	2	2	2	2	2			1	1	3	2	3	2	3	3	3	3	6	1	3	1	12	16	3	3	4	3	1
teste 377	Lobo D'almada	14	2nao	65	1	1	centro	4			2	2	2	1	1	2	2		2	2	2	2	2	2	2	2			1	3	2	2	2	2	2	1	2	1	2	1	1		12	14	4	4	4	4	1
teste 376	Lobo D'almada	14	2nao	37	1	1	são vicente	2	5	3	2	2	2	1	1	2	2	1	2	2	2	2	2	2	2	2			1	1	2	2	2	1	1	1	1	2	2	1	3	1	12	14	4	3	4	4	1
teste 386	Lobo D'almada		2nao		2	2	joquei clube	2	5	1	1	2	2	2			4	1	2	2	2	2	2	2	2	2	perdeu a autorização		1	1	2	2	3	3	3	1	3	1	2	1		1	11	14	4	4	4	3	1
teste 378	Lobo D'almada	14	2nao	35	2	1	jardim primavera	2	3	2	2	2	2	1	1	2	2		2	2	2	2	2	2	2	2
teste 374	BRANCO		2nao				BRANCO
teste 383	Lobo D'almada	14	2nao	41	3	1	paraviana	2	4	2	2	2	2	1	1	2	2		2	2	2	2	2	2	2	2			1	1	2	2	2	1	1	1	2	1	6	1	3	2			4	4	2	3	1
teste 341	Lobo D'almada	14	2nao	40	1		são vicente	2	5	2	2	2	2	1	1	1	2	1	2	2	2	2	2	2	2	2			1							1			1	1	1	2			3	2	2	4	1
teste 330	Lobo D'almada	13	2nao	30	1		helio campos	2	5	2	2	2	2	1	1	2	2		2	2	2	2	2	2	2	2			1	1	2	2	2	3	1	1	1	3	5	3	1	2	11	13	4	4	2	4	1
teste 333	Lobo D'almada	14	2nao	32	1	2	cinturão verde		6	2				1	1	2	1	1	2	2	2	2	2	2	2	2			1	1	2	2	2	1	1	1	2	1	2	1	1	1	11	14	4	4	1	4	2
teste 328	Lobo D'almada	14	2nao	38	1	1	centenario	5	2	2	2	2	2	1		2	2		2	2	2	2	2	2	2	2			1		3	3	2	2	3	1	3	3	6	1	3	2			2	1	1	4	2
teste 340	Lobo D'almada	14	2nao	41	3	2	cinturão verde	2	5	2	2	2	2	1	1	2	2		2	2	2	2	2	2	2	2			1	1	3	3			2	1	2	3	2	3	3	1	12	14	4	4	4	4	1
teste 337	BRANCO		2nao				BRANCO
teste 329	Lobo D'almada	14	2nao	44	3		centro	6	2	2	2	2	2	1	1	2	2		2	2	2	2	2	2	2	2			1	1	1	2	2	1	1	1	2	1	6	1	1	2	11	13	3	4	2	3	1
teste 327	Lobo D'almada	14	2nao	30	2	1	pricumã	2	5	1	2	2	2	1	1	2	1	1	2	2	2	2	2	2	2	2			1	1	3	1	2	2	3	1	1	3	1	1	1	2			4	4	1	4	1
teste 331	BRANCO		2nao				BRANCO
teste 334	Lobo D'almada	14	2nao	36	2	2	cidade satélite	1	5		2	2	2	1	1	3	1		2	2	2	2	2	2	2	2			1	1	2	2	2	1	1	1	2	1	6	1	1	2	12	14	3	3	2	3	3
teste 336	Lobo D'almada	14	2nao	48	3	1	centro	4	2	2	2	2	2	1	1	2	2	1	2	2	2	2	2	2	2	2			1	3	2	2	3	1	3	2	1	1	2	2	1	2	12	14	3	3	2	4	2
teste 342	Lobo D'almada	14	2nao	41	3	2	cinturão verde	2	5	2	2	2	2	1	1	2	2		2	2	2	2	2	2	2	2			1	1	3	3	2	1	2	1	2	3	2	3	3	1	12	14	4	4	4	4	1
teste 305	Lobo D'almada	13	2nao	35	1	4	buritis	2	6	3	2	2	2	1	1	2	2		2	2	2	2	2	2	2	2			1	1	2	2	2	1	2	1	2	1	5	1	1	1	10	16	4	4	1	3	3
teste 316	BRANCO		2nao				BRANCO
teste 315	Lobo D'almada	14	2nao	47	2	1	silvio botelho	2	5	1	2	2	2	1	1	1	2	1	2	2	2	2	2	2	2	2			1	1	1	2	1	1	2	1	1	1	1	1	1	2	12	14	4		3	4	1
teste 313	Lobo D'almada	14	2nao	41	4	2	13 de setembro	2	4	2	2	2	2	2		4	4	1	1	2	2	2	2	2	2	2
teste 312	BRANCO		2nao				BRANCO
teste 320	BRANCO		2nao				BRANCO
teste 322	Lobo D'almada	14	2nao	33	1	2		6	5	6	1	2	2	1	1	1	2	1	2	2	2	2	2	1	2	2			1	1	3	3	2	1	1	1	1	1	1	1	3	1	12	14	3	2	1	3	3
teste 317	Lobo D'almada	13	2nao	50	1	1	jardim floresta	2	4	3	2	2	2	1	1	2	2	2	2	2	2	2	2	2	2	2			1	1	1	3	3	3	1	1	1	1	2	1	1	1	9	11	3	4	4	1	1
teste 324	Lobo D'almada	14	2nao	40	2	3	raiar do sol	2	5	1	2	2	2	2		4	4	1	2	2	2	1	1	1	2	2	Pouco esclarecimento a respeito da vacina		1	1	3	3	2	2	3	1	3	3	2	3	3	1	12	14	2	1	1	1	4
teste 307	Lobo D'almada	13	2nao	43	1		bela vista	2	6	1	1	2	2	1	1	2	2		2	2	2	2	2	2	2	2			1		2	2	3	1	3	3	3	3	6	1	1	2			4	3	2	4	3
teste 430	Lobo D'almada	14	2nao	42	1	2	bela vista	2		2	1	2	2	1	1	2	2	2	2	2	2	2	2	2	2	2			1	2	2	2	3	3	2		3	3	1	1	1	2
teste 497	Lobo D'almada	13	2nao	39	1	1	aparecida	1	5	2	2	2	2	2	3	4	4	1	2	2	2	2	2	2	2	2			1	1	2	2	3	1	3	3	1	2	6	3	3	2	12	13	2	1	1	3	1
teste 443	Lobo D'almada	13	2nao	43	3	1	centro	2	6	3	2	2	2	1	1	2	2	9	2	2	2	2	2	2	2	2			1	1	2	2	2	2	3	1			2	1	2	2	9	14	4	1	2	4	1
teste 450	Lobo D'almada	13	2nao	40	3	2	joquei clube	2	6	6	2	2	2	1	1	2	2	1	2	2	2	2	2	2	2	2			1	1	2	2	1	1	1	3	1	1	2	1	1	2	11
teste 498	Lobo D'almada	14	2nao	41	2	1	alvorada	2	5	1	2	2	2	1	1	2	2			2	2	2	2	2	2	2
teste 369	Lobo D'almada	14	2nao	31	3	1	pricumã	2	5	3	2	2	2	1	1	2	2		2	2	2	2	2	2	2	2
teste 418	Lobo D'almada	14	2nao	32	2	2	união	2	4	1	2	2	2	1	1	2	2	1	2	2	2	2	2	2	2	2
teste 353	Lobo D'almada	14	2nao	53	1		paraviana	2	4	3	2	2	2	1	1	2	2		2	2	2	2	2	2	2	2			1	1	2	2	2	2	1	1	1	1	5	3	1	2	13	14	3	2	1	3	2
teste 420	Lobo D'almada	13	2nao	43	3	1	asa branca	2	6	3	2	2	2	1	1	2	2		2	2	2	2	2	2	2	2			1	3	2	2	2	3	3	1	3	3	6	1	1	2			4	4	4	4	2
teste 431	BRANCO		2nao				BRANCO
teste 422	BRANCO		2nao				BRANCO
teste 381	Lobo D'almada	14	2nao	33	3		santa luzia	2	6	2	2	2	2	1	1	2	2		2	2	2	2	2	2	2	2			1	1	2	2	3	3	2	1	3	1	2	1	1	2			4	4	2	4	3
teste 380	Lobo D'almada	14	2nao	36	1		jardim floresta	2	6		2	2	2	1	1	2	1	1	2	2	2	2	2	2	2	2			1	1	2	2	2	1	1	1	1	1	2	1	1	2	12	14	2	4	1	2	1
teste 375	Lobo D'almada	14	2nao	37	2		pintolândia	2	4	4	1	2	2	1	1	2	2		2	2	2	2	2	2	2	2			1	1	1	1	2	1	1	1	2	1	2	1	3	1	11	13	3	4	2	3	1
teste 384	Lobo D'almada	13	2nao	37	3	1	cauame	2	6	2	2	2	2	1	1	2	2	2	2	2	2	2	2	2	2	2			1	1	1	2	2	1	1	1	2	1	2	1	2	1	11	13	4		3	4	1
teste 491	Lobo D'almada	13	2nao	51	2		tancredo neves	2	4	1	2	2	2	1		2	1		2	2	2	2	2	2	2	2			1	1	3	2	3	1		1	1	1	1	1	1	2	12	14	4	4	2	4	1
teste 487	Lobo D'almada	13	2nao	44		4	13 de setembro	2	5	3	2	2	2	1	1	2	2		2	2	2	2	2	2	2	2			1	1	3	2	3	1	3	1	2	1	1	1	1	2	12	14	2	1	1	3	1
teste 482	Lobo D'almada	13	2nao	40	1	2	paraviana	2	4	6	2	2	2	1	1	2	2		2	2	2	2	2	2	2	2			1	2	3	2	2	2	3	1	3	3	1	1	1	2	12	14	4	3	1	4	3
teste 493	Lobo D'almada	14	2nao	44	1	2	31 de março	2	33	1	1	2	2	1	1	1	2		2	2	2	2	2	2	2	2			1	2	2	2	1	3	3	1	3	3	1	1	1	2	10	14	3	2	2	3	1
teste 486	Lobo D'almada	13	2nao	43		4	são vicente	1	6	3	2	2	2	1	1	2	2		2	2	2	2	2	2	2	2			1	1	2	2	2	1	3	1	3	1	1	1	1	2	12	14	2	4	2	3	1
teste 488	Lobo D'almada	12	2nao	37	1	1	dos estados	2	4	3	2	2	2	1	1	2	2	1	2	2	2	2	2	2	2	2			1	1	2	2	2	1	2	1	2	1	2	1	1	1	11	15	4	4	2	4	1
teste 489	Lobo D'almada	13	2nao	43	4	4	caranã	2	6	2	2	2	2	1	1	2	2	1	2	2	2	2	2	2	2	2			1	1	2	2	2	1	1	1	2	1	2	1	1	1	9	13	4	3	2	4	2
teste 468	Lobo D'almada	13	2nao	31	2	4	centenario	2	3	1	1	2	2	1	1	1	2		2	2	2	2	2	2	2	2																	13	14
teste 476	BRANCO		2nao				BRANCO
teste 480	Lobo D'almada	13	2nao	31	2	4	dr silvio leite	2	6	3	2	2	2	1	1	2	2		2	2	2	2	2	2	2	2			1	1	2	2	2	1	1	1	2	1	2	1	3	2	12	14	4	4	3	3	2
teste 473	BRANCO		2nao				BRANCO																						1	1	3	3	2	3	1	1	3	1	6	1	3	1	12	14	4	3	1	4	1
teste 202	Pr. Fernando Grangeiro	14	2nao	43	2	1	cidade satélite	2	2	1	2	2	2	1	1	2	2		2	2	2	2	2	2	2	2			1	1	1	2	3	1	1	1	1	1	2	1	1	2	11	14	4	4	3	4	3
teste 203	Pr. Fernando Grangeiro	14	2nao	49	3		união	1	4	2	2	2	2	1	1		2	2		2	2	2	2	2	2	2			1	2	2	2	2	2	3	1	2	1	2	1	1	2	11	13	3	3	3	4	1
teste 251	Pr. Fernando Grangeiro		2nao	34	1	1	união	2	4	1	2	2	2	1	1	2	1		2	2	2	2	2	2	2	2			1	1	3	2	2	1	1	1	2	1	2	1	3	2			3	3	3	4	1
teste 204	Pr. Fernando Grangeiro		2nao				caranã	2		1	1	2	2	1	1	1	2	1	2	2	2	2	2	2	2	2			1	1	1	2		2	2	1	1	1	6	1	1	2			2	4		2	1
teste 205	Pr. Fernando Grangeiro	14	2nao	55	3	2	caranã	2	1	1	2	2	2	1	1	2	2		2	2	2	2	2	2	2	2			1	2	3	2	3	3	3	3	3	1	6	1	3	2	12	14	2	4	3	2
teste 207	Pr. Fernando Grangeiro		2nao					2						1	1	2	2		2	2	2	2	2	2	2	2			1	1	3	2	1	1	1	1	1	1	2	1	3	1			4	2	2	1	3
teste 208	BRANCO		2nao				BRANCO
teste 209	Pr. Fernando Grangeiro	13	2nao	33	1		caranã	2	3	1	1	1	2	1	1	2	2		2	2	2	2	2	2	2	2			1	1	3	3	2	1	1	1	1	1	6	1	1	2	9	13	2	2	1	3	1
teste 210	BRANCO		2nao				BRANCO
teste 211	Pr. Fernando Grangeiro	13	2nao	33	1	1	jardim caranã	2	6	1	2	1	BCP			1	1		2	2	2	2	2	2	2	2			1	1	2	2	1	2	1	1	1	1	2	1	1	2	11	13	1	1	1	4	1
teste 212	Pr. Fernando Grangeiro	13	2nao	32	2	2	cidade satélite	2	4	1	1	2	2	1	1	2	2		2	2	2	2	2	2	2	2			1	1	3	3	3	3	3	1	1	1	1	1	1	2	12	14	1	1	1	1	2
teste 213	Pr. Fernando Grangeiro	13	2nao	44	1	4	caranã	2	2	1	1	2	2	1	1	2	2		2	2	2	2	2	2	2	2			1	1	1		2	1	1	1	3	1	2	1	1	2	12	14		4	2	3
teste 214	Pr. Fernando Grangeiro	14	2nao	37	3	3	união	2	6	1	1	2	2	1	1	2	2		2	2	2	2	2	2	2	2			1	1	2	2	2	1	1	1	1	1	1	1	1	2	11	13	3	3	3	3	4
teste 216	Pr. Fernando Grangeiro	14	2nao	43	2		união	2	2		2	2	2	1	1	2	2		2	2	2	2	2	2	2	2			1	1	3	2	2	1	1	1	1	3	5	1	1	2	11	14	3	4	1	2	3
teste 217	Pr. Fernando Grangeiro	14	2nao	62	3	2	união	4	3	1	2	2	2	1	1	1	2		2	2	2	2	2	2	2	2			1	1	3	1	3	1	3	1	3	3	2	1	1	2	11	14	4	4	1	4	1
teste 219	Pr. Fernando Grangeiro	13	2nao	40	2		caranã	2	4	1	2	2	2	1	1	2	2		2	2	2	2	2	2	2	2			1	1	2	2	2	3	3	1	3	1	1	1	1	2	11	13	3	4		1	1
teste 221	Pr. Fernando Grangeiro	14	2nao	30	2	4		4	4	1	2	2	2	1	1	2	1	2	2	2	2	2	2	2	2	2			1	1	2	2	2	1	1	1	1	1	2	1	1	2	11	14	4	4	4	4	3
teste 223	Pr. Fernando Grangeiro	14	2nao	56	3	2	helio campos	4	5	1	2	2	2	1	1	2	2	1	2	2	2	2	2	2	2	2			1	1	1	2	2	1	1	1	1	1	6	1	1	1	9	14	4	4	4	4	2
teste 224	BRANCO		2nao				BRANCO
teste 227	Pr. Fernando Grangeiro	13	2nao	31	2	1	união	2	2	2	2	1	2	1	1	2	2		2	2	2	2	2	2	2				1	2	2	2	3	2	3	1	1	1	6	1	2	1	11	14	3	1	4	3	2
teste 229	Pr. Fernando Grangeiro	14	2nao	33				2		3	2	2	2	1	1				2	2	2	2	2	2	2	2			1	1	3	2	2	1	3	1	3	3	1	1	1	2			4	3	2	4	1
teste 230	Pr. Fernando Grangeiro		2nao					2	6	3	2	2	2	1					2	2	2	2	2	2	2	2			1	1	3	2	2	1	3	1	3		6	1	1	2	9		4	4	2	4	1
teste 234	Pr. Fernando Grangeiro	14	2nao	32	3		jardim caranã	2	5	1	1	2	2	1	1	2	2	2	2	2	2	2	2	2	2	2			1	2	2	2	3	2	1	1	1	1	2	1	3	2	12	14	3	1	3	3	1
teste 235	Pr. Fernando Grangeiro	14	2nao	48	3		união	2	2		2	2	2	1	1	2	2	3	2	2	2	2	2	2	2	2			1	3	3	2	3	2	1	1	1	3	5	1	1	2	12	14	3	4	1	2	2
teste 273	Pr. Fernando Grangeiro	13	2nao	37	1	2	cidade satélite	2	4	2	2	2	2	1	1	2	2		2	2	2	2	2	2	2	2			1	1	3	3	2	1	1	1	1	1	2	1	3	2	9	13	4	1	1	4	2
teste 272	Pr. Fernando Grangeiro	13	2nao	40	1		tancredo neves	1	5	1	1	2	2	1	1	2	2	2	2	2	2	2	2	2	2	2			1	1			3	3	1	1	1	1	2	1	3	2	10	15	1	1	1	3	2
teste 271	Pr. Fernando Grangeiro	12	2nao	30		1	caranã	2	5	1	1	2	2	1	1	2	2	1	2	2	1	2	2	2	2	2			3	3	3	3	3	3	3	1	3	3	1	3	3	1	12	14	3	3	3	3	3
teste 270	Pr. Fernando Grangeiro		2nao	42	2		união	1	3	1	1	2	2	1	1	2	2	1	2	2	2	2	2	2	2	2			1	1		2	1	1	1	1	1	2	1	1	1	2	8	15			1	4	1
teste 269	Pr. Fernando Grangeiro	12	2nao	35	2	4	cidade satélite	2	3		1	1	2	1	1	2	2		2	2	2	2	2	2	2	2			1		3		3		3		3		2	1	1	2	11	13	3	1	1	4	3
teste 268	Pr. Fernando Grangeiro	12	2nao	28	1	2	cidade satélite	3	2	1	1	2	2	1	1	2	2		2	2	2	2	2	2	2	2			1	1	2	3	3	3	3	1	3	3	2	1	1	2	11	13	3	3	4	4	1
teste 265	Pr. Fernando Grangeiro	12	2nao	32	3	2	união	2	3	1	1	2	2	1	1	2	3		2	2	2	2	2	2	2	2			1	1	1	2	3	1	1	1	3	3	5	1	1	2	12	14	4	3	2	3	3
teste 264	Pr. Fernando Grangeiro	12	2nao	45	3		união	2	4	1	2	2	2	1	1	2	2		2	2	2	2	2	2	2	2			1	1	3	2	2	1	1	1	2	1	6	3	1	2			4	4	3	1	1
teste 263	Pr. Fernando Grangeiro	12	2nao	31	2	1	união	2			1	2	2	1	1	2	2		2	2	2	2	2	2	2	2			1	3	3	3	3	3	3	1	3	3	6	1	1	2	11	12	2	2	2	2	3
teste 262	Pr. Fernando Grangeiro	12	2nao	31	2	1	união	2	2	1	1	1	2	1	1	2	2		2	2	2	2	2	2	2	2			1	3	3	2	2	3	3	1	1	1	5	1	1	1	11	12	4	4	4	4	1
teste 261	Pr. Fernando Grangeiro	14	2nao	39	1		cidade satélite	2	1	2	1	2	2	1	1	1	2		2	2	2	2	2	2	2	2			1	3	1	2	3	1	2	1	1	1	6	1	1	2	12	14	1	3	1	1	1
teste 260	Pr. Fernando Grangeiro	13	2nao	35	3		cidade satélite	2	3	1	2	2	2	1	1	2	1		2	2	2	2	2	2	2	2			1	3	3	2	3	3	3	1	3	1	2	1	1	1	12	14	3	3	4	4	1
teste 259	Pr. Fernando Grangeiro	12	2nao	43	3		jardim caranã	1	4	2	2	2	2	1	1	3	1		2	2	2	2	2	2	2	2
teste 258	Pr. Fernando Grangeiro	11	2nao	67	1	1	união	4	3	1	2	2	2	1	1	3	1		2	2	2	2	2	2	2	2			2	3	3	3	3	3	3	1	3	3	1	1	1	1	11	15	3	1	1	4	1
teste 256	Pr. Fernando Grangeiro	13	2nao	33				2	4	1	1	1	2	1	1	2	2	2	2	2	2	2	2	2	2	2			1	3	3	3	1	1	3	1	3	3	6	1	1	2			1	3	1	2	1
teste 254	Pr. Fernando Grangeiro	12	2nao	39	1	1	união	2	3					1	1	2	2		2	2	2	2	2	2	2	2			1	3	3	3	3	3	3	3	3	3	6	3	3	2			3	3	1	3	2
teste 253	Pr. Fernando Grangeiro	13	2nao	39	1		cidade satélite	2	3	1	1	1	2	1	1	2	2	2	2	2	2	2	2	2	2	2			1	2	2	2	1	2	3	1	3	1	1	1	3	2	11	13	1	1	2	3	1
teste 252	Pr. Fernando Grangeiro	12	2nao	44	1		união	2	2	1	2	1	1	3	1		2		2	2	2	2	2	2	2	2			1	1		2	2	2	3	1	1	1	1	1	1	2	8	14	3	4	1	4	2
teste 250	Pr. Fernando Grangeiro	12	2nao	38	1	1	caranã	2	3	1	1	2	2	1	1	2	2		2	2	2	2	2	2	2	2			1	2	2	2	3	2	3	1	3	3	1	1	1	2	9	12	3	3	1	4	2
teste 249	BRANCO		2nao				BRANCO
teste 248	Pr. Fernando Grangeiro	14	2nao	46	1		união	2	3	2				1	1	2	2		2	2	2	2	2	2	2	2
teste 247	Pr. Fernando Grangeiro	14	2nao	33	3		cidade satélite	2	2	1	1	2	2	1	1	2	2		2	2	2	2	2	2	2	2			1	3	3	3	3	3	3	1	3	1	1	1	1	2	11	13		2	1	4	2
teste 245	Pr. Fernando Grangeiro	13	2nao	34	2	2	união	2	4	3	2	2	2	1	1	2	2		2	2	2	2	2	2	2	2			1	1	2		2	1	1	1	1	1	1	1	3	2	11	14	1		1	3	1
teste 243	Pr. Fernando Grangeiro	13	2nao	29	1	1	união	2	3		1	2	2	1	1	2	2		2	2	2	2	2	2	2	2
teste 244	BRANCO		2nao				BRANCO
teste 242	Pr. Fernando Grangeiro	13	2nao	80	3	1	caranã	4	2	1	2	1	2	1	1	2	2		2	2	2	2	2	2	2	2			1	1	3	1	1	2	1	1	3	1	1	1	1	2	11	14	3	1	4	1	1
teste 240	Pr. Fernando Grangeiro	14	2nao	32	2	2	cidade satélite	2	4	1	1	2	2	1	1	2	2		2	2	2	2	2	2	2	2			1	1	3	3	1	2	3	1	1	1	6	1	1	2	12	14	1	1	1	1	2
teste 237	Pr. Fernando Grangeiro	14	2nao	47	1	1	caranã	2	4	2	2	2	2	1	1	2	2		2	2	2	2	2	2	2	2			1	1	2	2	2	1	2	1	1	1	2	1	1	1	11	13	4	4	4	4	1
teste 296	Pr. Fernando Grangeiro	12	2nao	42	1		união	1	5	1	1	2	2	1	1	2	2	1	2	2	2	2	2	2	2	2			1	1	1	1	1	1	1	1	1	1	2	1	1	2	10	14		3	1	1	1
teste 295	Pr. Fernando Grangeiro	13	2nao	29	1	2	união	2	5	1	1	2	2	1	1	2	2		2	2	2	2	2	2	2	2			1	1	2	2	2	3	2	1	2	1	2	1	1	2	11	13	4	2	2	3	2
teste 294	Pr. Fernando Grangeiro	12	2nao	51	2	2	caranã	2	5	1	1	2	2	1	1	2	2		2	2	2	2	2	2	2	2			1	1	2	2		1	1	1		1	2	1	1	2	9	13	4	4	4	4	1
teste 292	Pr. Fernando Grangeiro	13	2nao	38	1	2	cidade satélite	1	4	3	2	2	2	1	1	2	2		2	2	2	2	2	2	2	2			1	1	1	2	2	1	1	1	2	1	1	1	1	1	9	13	4	4	2	4	1
teste 291	Pr. Fernando Grangeiro	12	2nao	48	1	2	cidade satélite	2	2	1	1	1	2	1	1	2	2		2	2	2	2	2	2	2	2			1	1	3	2	1	1	1	1	3	1	6	1	3	2	9	13	4	4	4	4	1
teste 290	Pr. Fernando Grangeiro	13	2nao	47	3	1	jardim caranã	2	3	1	2	2	2	1	1	2	2		2	2	2	2	2	2	2	2			1	1	3	3	3		3	3	3	1	1	1	1	2	11	14	4	2	3	2	1
teste 289	Pr. Fernando Grangeiro	12	2nao	43	1			2	1	1	1	1	2	1	1	2	2	1	2	2	2	2	2	2	2	2
teste 288	BRANCO		2nao				BRANCO
teste 287	Pr. Fernando Grangeiro	12	2nao	36	1	4	união	2	4	1	2	1	2	1	1	2	2		2	2	2	2	2	2	2	2			1	1	1	1	3	1	1	1	1	1	5	1	1	1	11	15	3	4	1	4	2
teste 286	Pr. Fernando Grangeiro	12	2nao	40	3		cidade satélite	2	4	2	2	2	2	1	1	2	1		2	2	2	2	2	2	2	2			1	1	3	2	2	1	2	1	3	1	6	3	3	1	12	14	4	4	1	4	4
teste 285	Pr. Fernando Grangeiro	12	2nao	35	1	2	união	2	4	1	1	2	2	1	1	2	2		2	2	2	2	2	2	2	2			1	1	2	2	2	1	3	1	3	1	2	1	1	2	9	14	4	4	4	4	1
teste 282	BRANCO		2nao				BRANCO
teste 281	Pr. Fernando Grangeiro	12	2nao	50	2	1	união	2	4	1	2	1	2	1	1	2	2		2	2	2	2	2	2	2	2			1	3	3	3	3	3	3	1	3	1	6	1	1	1	11	16	3	2	1	3	1
teste 279	BRANCO		2nao				BRANCO
teste 278	Pr. Fernando Grangeiro	12	2nao	45		2	união	2	2	1	1	1	2	1	1	3	1		2	2	2	2	2	2	2	2			1	1	3	3	1	2	3	1	3	1	6	1	1	2	9	11	1	3	2	3	1
teste 277	Pr. Fernando Grangeiro	13	2nao	30	1	1	cidade satélite	2	3	4	2	2	2	1	1	1	3	2	2	2	2	2	2	2	2	2			1	1	1	3	2	1	1	1	1		6	1	1	2	11	13	4	3	2	4	1
teste 276	Pr. Fernando Grangeiro	12	2nao	21			cidade satélite	7	2	1	1	2	2	1	1	3	1	1	2	2	2	2	2	2	2	2			1	1	2	2	1	1	3	1	3	1	1	1	1	2	9	12	4	4	4	4	3
teste 275	Pr. Fernando Grangeiro	12	2nao	43	1	1	união	2	2	1	1	2	2	1	1	2	2	3	1	2	2	2	2	2	2	2			1	1	3	2	3	1	3	1	1	3	6	3	3	2	12	14	4	1	2	2	1
teste 274	Pr. Fernando Grangeiro	12	2nao	30	2	2	cidade satélite	2	6	2	1	2	2	1	1	2	2		2	2	2	2	2	2	2	2			1	1	2	2	2	1	1		2		2	1	2	1	11	13	4	4	4	4	2
teste 744	BRANCO		2nao				BRANCO
teste 739	Pr. Fernando Grangeiro	13	2nao	45	1	1	caranã	5	4	2	2	2	2	1	1	2	1	1	2	2	1	2	2	2	2	2			1	1	3	3	2	1	3	1	2	1	6	1	3	2	9	14	3	3	4	2	3
teste 738	Pr. Fernando Grangeiro	14	2nao				união	2	6	2	1	1	1	1	1	2	2		2	2	2	2	2	2	2	2			1	1	1	1	2	1	3		3		2	1	1	1	11	14	4	1	2	3	1
teste 737	BRANCO		2nao				BRANCO
teste 734	BRANCO		2nao				BRANCO
teste 730	Pr. Fernando Grangeiro	13	2nao	32	1	1	cidade satélite	2	4	2	2	2	2	1	1	2	2		2	2	2	2	2	2	2	2			1	1	2	2		1	1	1	1	1	2	1	2	1	11	13	3	2	3	3	1
teste 729	Pr. Fernando Grangeiro	14	2nao	24	1	1	caranã	7	5	4	1	1	2	1	1	2	2	1	2	2	2	2	2	2	2	2			1	3	3	2	3	2	3	1	3	1	1	1	3	2	12	14	4	4	2	4	2
teste 725	Pr. Fernando Grangeiro	13	2nao	38	3	2	said salomão	2	3	1	1	1	1	2	2		2	2	2	2	2	2	2	2	2	2			1	1	2	2	3	3	3	1	3	1	6	3	3	2	12	14	3	2			1
teste 400	Pr. Fernando Grangeiro	14	2nao	45	2	2	caranã	3	3	1	2	2	2	1		2		2	2	2	2	2	2	2	2	2
teste 301	Pr. Fernando Grangeiro	13	2nao	36	2		união	7	3	1	1	1	2	1	1	1	2		2	2	2	2	2	2	2	2			1	1	2		1		3	1	1	1		1	1	2	9	13	3	1	1	4	4
teste 2	Pr. Fernando Grangeiro	12	2nao	39	3	2	jardim caranã	2	2	1	1	2	2	1	1	2	2		2	2	2	2	2	2	2	2			1	1	2	2	3	1	3	1	1	1	2	1	1	2	11	13	3	1	1	4	2
teste 298	Pr. Fernando Grangeiro	12	2nao	33				2	3		1	2	2	1	1	2	2		2	2	2	2	2	2	2	2			1	1	2	3	3	1		1	1	1		1	1	2	10	14	1	4	1	3	4
teste 745	mario david andreazza	14	2nao	34	1	1	vicinal bom intento	2	2	1	1	1	2	1	1	2	2	1	2	2	2	2	2	2	2	2			1	1	2	2	2	1	1	1	1	1	1	1	1	2	9	13	1	1	1	2	1
teste 746	mario david andreazza	14	2nao	50	3	1	tancredo neves	3	4	1	2	2	2	1	1	2	1		2	2	2	2	2	2	2	2			1	1	1	2	1	1	1	1	1	1	2	1	1	2	9	13	3	3	2	1	1
teste 747	mario david andreazza	14	2nao	34	1	2	santa luzia	2	6	2	2	2	2	1	1	2	2		2	2	2	2	2	2	2	2			1	2	2	2	2	1	1	1	2	1	2	1	1	2	11	14	3	3	2	3	1
teste 748	mario david andreazza	não retornou	2nao				BRANCO
teste 749	mario david andreazza	não retornou	2nao				BRANCO
teste 750	mario david andreazza	invalido, não respondeu pergunta 1	2nao				BRANCO
teste 751	mario david andreazza	14	2nao		2	1	buritis	2	4	1	1	2	2	1	1	2	2		2	2	2	2	2	2	2	2			1	1	3	2	3	1	3	3	3	3	6	1	1	2	12	14	3	4	1	4	2
teste 752	mario david andreazza	14	2nao	42	1	2	caranã	2	6	4	2	2	2	1	1	2	2		2	2	2	2	2	2	2	2			1	1	2	2	2	1	3	1	3	1	6	1	1	2	11	14	4	2	2	4	2
teste 753	mario david andreazza	14	2nao	34	1	1	caimbé	2	5	1	1	2	2	1	1	2	2		2	2	2	2	2	2	2	2			1	1	1	2	2	1	1	1	2	3	6	1	2	1	11	14	4	3	4	3	1
teste 754	mario david andreazza	em branco	2nao				BRANCO
teste 755	mario david andreazza	14	2nao	29	3	1	jardim floresta	6	5	3	2	2	2	1	1	1	2	1	2	2	2	2	2	2	2	2			1	1	3	3	3	1	3	3	3	1	2	2	3	2	10	14	4	4	1	3	3
teste 756	mario david andreazza	14	2nao	39	1	1	caranã	2	6	3	2	2	2	1	1	2	2		2	2	2	2	2	2	2	2			1	2	2	2	2	3	1	1	1	1	6	1	1	1	12	14	4	4	1	4	1
teste 757	mario david andreazza	14	2nao	30	1		caimbé	6	5					1	2	2	1	1	2	2	2	2	2	2	2	2	não tomou a segunda dose na escola		1		2	2	1	3		1	3	1	1	1	1	1	12	14	3	2	2	2	2
teste 758	mario david andreazza	não retornou	2nao				BRANCO
teste 759	mario david andreazza	13	2nao	33	3		caimbé	2	6	3	2	2	2	1	1	2	2		2	2	2	2	2	2	2	2			1	1	2	2	2	3	3	1	2	1	2	1	3	1			4	4	4	4	1
teste 760	mario david andreazza	13	2nao	35	3	2	caimbé	2	4		1	2	2	1	1				2	2	2	2	2	2	2	2			1	1	1	1	2	1	1	1	1	1	1	1	1	2	11	13	4	2	4	2	2
teste 761	mario david andreazza	não retornou	2nao				BRANCO
teste 762	mario david andreazza	não retornou	2nao				BRANCO
teste 763	mario david andreazza	13	2nao	40	2	2	caranã	2	4	1	1	2	2	1	1	2	2		2	2	2	2	2	2	2	2			1	1	2	2	2	1	1	1	1	1	6	1	1	1	12	17	3	1	3	3	1
teste 764	mario david andreazza	13	2nao	41	3	2	alvorada	2	6	3	2	2	2	1	1	1	2	1	2	2	2	2	2	2	2	2			1	2	2	2	2	2	2	1	1	1		1	1	1	12	14	2	2	2	3	3
teste 765	mario david andreazza	em branco	2nao				BRANCO
teste 766	mario david andreazza	13	2nao	50	3	1	tancredo neves	2	4	1	2	2	2	1	1	2	1		2	2	2	2	2	2	2	2			1	1	1	2	1	1	1	1	1	1	2	1	1	2	9	13	3	3	2	1	1
teste 767	mario david andreazza	não retornou	2nao				BRANCO
teste 768	mario david andreazza	não retornou	2nao				BRANCO
teste 769	mario david andreazza	não retornou	2nao				BRANCO
teste 770	mario david andreazza	13	2nao	37	2	1	buritis	1	2	1	1	2	2	1		1		2	2	2	2	2	1	1	2	2			1	1	3	2	3	3	2	1	2	1	1	1	1	2	12	14	2	1	1	2	4
teste 771	mario david andreazza	não retornou	2nao				BRANCO
teste 772	mario david andreazza	14	2nao	34	1	1	asa branca	2	6	3	2	2	2	1	1	1	2		2	2	2	2	2	2	2	2			1	1	2	1	2	1	1	1	1	1	1	1	1	1	12	40	4	4	4	4	1
teste 773	mario david andreazza	12	2nao	52	3	1	senador hélio campos	2	6	3	2	2	2	1	1	2	2	1	2	2	2	2	2	2	2	2			1	1	2	2	2	1	3	1	3	1	2	1	1	2	11	13	4	3	2	4	1
teste 774	mario david andreazza	12	2nao	52	3	1	senador hélio campos	2	6	3	2	2	2	1	1	2	2	1	2	2	2	2	2	2	2	2			1	1	2	2	2	1	3	1	3	1	2	1	1	2	11	13	4	4	2	4	1
teste 775	mario david andreazza	12	2nao	33	1	1	cidade satélite	2		1	2	2	2	1	1	2	1	1	2	2	2	2	2	2	2	2			1	1	2	2	1	1	3	1	1	1	6	1	1	2	12	15	3	3	3	3
teste 776	mario david andreazza	12	2nao	33	3	2	caimbé	2	4	1	1	1	2	1	1	1	1		2	2	2	2	2	2	2	2			1	2	2	2	3	2	3	1	1	1	2	1	1	1	9	11	4	3	3	4	4
teste 777	mario david andreazza	não retornou	2nao				BRANCO
teste 778	mario david andreazza	não retornou	2nao				BRANCO
teste 779	mario david andreazza	não retornou	2nao				BRANCO
teste 780	mario david andreazza	14	2nao	32	1	1	tancredo neves	2	6	3	2	2	2	2		4	4	1	2	1	2	2	2	2	2	2	esperei que fosse vacinada na escola		1	1	2	2	2	1	1	1	2	1		1	1	2	9	26	4	4	4	4	1
teste 781	mario david andreazza	não retornou	2nao				BRANCO
teste 782	mario david andreazza	não retornou	2nao				BRANCO
teste 783	mario david andreazza	13	2nao	34	2	1	jardim floresta	1	4	2	2	2	2	1	1	2	2		2	2	2	2	2	2	2	2			1	1	2	2	1	2	2	1	3	1	2	1	1	2	12	14	4	4	4	4	1
teste 784	mario david andreazza	não retornou	2nao				BRANCO
teste 785	mario david andreazza	14	2nao	30	1	2	caimbé	2	5	1	2	2	2	1	1	1	2		2	2	2	2	2	2	2	2			1	1	1	1	2	2	1	1	1	1	2	2	1	2	12	15	4	4	2	4	3
teste 786	mario david andreazza	não assinou tcle	2nao				BRANCO
teste 787	mario david andreazza	14	2nao	55	3	1	caimbé	2	4		2	2	2	1	1	2	2		2	2	2	2	2	2	2	2			1	1	2	2	2	2	2	1	2	1	1	1	1	2	9	14	2	1	3	1	2
teste 788	mario david andreazza	14	2nao	39	2	1	caimbé	2	6	2	2	2	2	1	1	2	2		2	2	2	2	2	2	2	2			1	1	2	2	3	3	3	1	3	3	1	1	1	1	12	14	4	3	1	3	1
teste 789	mario david andreazza	não retornou	2nao				BRANCO
teste 790	mario david andreazza	14	2nao	39	3	2	asa branca	2	2	2	2	2	2	1	1	2	2		2	2	2	2	2	2	2	2			1	3	3	3	1	2	3	1	3	3	5	1	1	2	12	14	3	3	2	4	2
teste 791	mario david andreazza	não retornou	2nao				BRANCO
teste 792	mario david andreazza	não retornou	2nao				BRANCO
teste 793	mario david andreazza	não retornou	2nao				BRANCO
teste 794	mario david andreazza	12	2nao	43	2	4	asa branca	2	2	1	2	2	2	1	1	2	2		2	2	2	2	2	2	2	2			1	1	2	2	1	3	3	1	1	1	1	1	3	2	12	15	3	4	2	3	2
teste 795	mario david andreazza	12	2nao	34	3	4	liberdade	2	4	3	2	2	2	1	1	2	2		2	2	2	2	2	2	2	2			1	1	3	3	3	1	3	1	3		6	1	1	1	11		1	3	4	1	3
teste 796	mario david andreazza	14	2nao	49	1	1	jardim floresta	7	6	2	2	2	2	1	1	2			2	2	2	2	2	2	2	2			1	1		2		1		1		1		1	1	2	11	13	4	1	3	3
teste 797	mario david andreazza	12	2nao	45	3	1	tancredo neves	2	4	3	2	2	2	1	1	2	2		2	2	2	2	2	2	2	2			1	1	2	2	2	2	2	1	1	1	2	1	1	2	9	14	4	4	2	2	1
teste 798	mario david andreazza	12	2nao	31	1	2	santa luzia	2	5	2				1	1	2	1	1	1	2	2	2	2	2	2	2			1	1	1	2	3	3	3	1	2	1		1	1	2	11	14	4	3	2	4	2
teste 7	mario david andreazza	12	2nao	46	1		alvorada	2	4		2	2	1	1	1	2	2		2	2	2	2	2	2	2	2			1	1	2	2		1	1	1	1			1	1	2			4	1	1	4	1
teste 800	mario david andreazza	em branco	2nao				BRANCO
teste 801	mario david andreazza	invalido, não respondeu pergunta 1	2nao				BRANCO
teste 802	mario david andreazza	12	2nao	23	1	2	asa branca	6	5	3	2	2	2	1	1	2	2	2	2	2	2	2	2	1	2	2			1	1	3	2	3	3	1	1	1	1	2	1	1	2	11	15	3	1	1	1	3
teste 803	mario david andreazza	13	2nao	34	1	2	caimbé	2	4	2	1	2	2	1	1	2	2		2	2	2	2	2	2	2	2			1	1	2	2	2	3	3	1	3	3	2	1	1	1	9	11	3	2	1	3	3
teste 804	mario david andreazza	não assinou tcle	2nao				BRANCO
teste 805	mario david andreazza	não retornou	2nao				BRANCO
teste 806	mario david andreazza	13	2nao	36	3		cauamé	2	5	1	1	2	2	1	1	2	2		2	2	2	2	2	2	2	2			1	3	3	3	2	3	3	1	3	3	6	1	1	2	12	14	4	4	2	4	1
teste 807	mario david andreazza	não retornou	2nao				BRANCO
teste 808	mario david andreazza	12	2nao	33	1		equatorial	2	6	2	2	2	2	1	1	2	2		2	2	2	2	2	2	2	2			1	1	2	2	2	1	1	1	3	1	2	1	3	2	11	13	4	4	4		1
teste 809	mario david andreazza	12	2nao	47	1	2	santa tereza	1	5	2	2	2	2	1	1	3	1	3	2	2	2	2	2	1	2	2			2	3	3	3	3	3	3	3	3	3	6	3	3	2			3	3	1	3	3
teste 810	mario david andreazza	12	2nao	40	2		cidade satélite	2	6	2	2	2	2	1	1	2	2		2	2	2	2	2	2	2	2			1	1	2	2	2	1	3	1	1	1	6	1		1	11	13	3	4	4	2	1
teste 811	mario david andreazza	12	2nao	35	2	1	caimbé	2	3	1	2	2	2	1	1	3	1		2	2	2	2	2	2	2	2			1	1	1	2	2	1	1	1	2	1	2	1	1	2	9	11	4	4	2	3	1
teste 812	mario david andreazza	não retornou	2nao				BRANCO
teste 813	mario david andreazza	não retornou	2nao				BRANCO
teste 814	mario david andreazza	não retornou	2nao				BRANCO
teste 815	mario david andreazza	não retornou	2nao				BRANCO
teste 816	mario david andreazza	em branco	2nao				BRANCO
teste 817	mario david andreazza	12	2nao	30	2		jóquei clube	1	5	2	2	2	2	1	1	2	2		2	2	2	2	2	2	2	2			1	1	2	2	2	2		1	1	1	1	1	1	1			4	3	1	4	3
teste 818	mario david andreazza	13	2nao	31	1	2	caimbé	2	4	1	1	1	2	1	1	2	2		2	2	2	2	2	2	2	2			1	1	1	2	3	1	3	1	1	1	2	1	1	2	11	14	3	4	1	4	2
teste 819	mario david andreazza	12	2nao	29	3	2	tancredo neves	2	4	1	2	2	2	1		3		1	2	2	2	2	2	2	2	2			1	1	3	2	2	1	1	1	2	3	6	1	1	2	11	13	4	4	1	4	3
teste 820	mario david andreazza	14	2nao	33	3		cidade satélite	2	5	1	2	2	2	1	1	1	2	1	2	2	2	2	2	2	2	2			1	3	3	3	1	1	3	3	3	3		1
teste 821	mario david andreazza	não retornou	2nao				BRANCO
teste 822	mario david andreazza	12	2nao	35	2	1		2	4	1	1	2	2	1	1	1	2	1	2	2	2	2	2	2	2	2			1	1	3	3	2	1	1	1	1	2	6	1	1	2	13	14	3	3	1	1	1
teste 823	mario david andreazza	12	2nao	45	1			2	5	1	2	2	2	1	1	2	2	2	2	2	2	2	2	2	2	2			1	1	1	2	2	2	3	1	1	1	6	1	1	2	12	14	4	4	1	3	2
teste 824	mario david andreazza	13	2nao	34	3	1	santa tereza	2	3	1	2	2	1	1		2		2	2	2	2	2	2	2	2	2			1	3	3	2	1	3	2	1	3	1	1	1	1	2	11	13	3	1	4	4	1
teste 825	mario david andreazza	não retornou	2nao				BRANCO
teste 826	mario david andreazza		2nao		1	1	são bento	1	4	2	2	2	2	1	1	2	2		2	2	2	2	2	2	2	2			1	1	3	3	2	3	3	1	3	3	1	1	3	2	9	13	4	4	3	4	1
teste 827	mario david andreazza	12	2nao	36	1	2	caranã	2	6	3	2	2	2	1	1	2	2		2	2	2	2	2	2	2	2			1	1	2	2	2	1	1	1	2	2	2	1	1	2	11	13	4	4	3	4	2
teste 828	mario david andreazza		2nao						4	2	2	2	2	1	1	2	1		2	2	2	2	2	2	2	2			1	1	1	2	1	1	2	1	1	2	1	2		2	9	12	4	3	1	3	2
teste 829	mario david andreazza	12	2nao	39	1	1	caimbé	2	4	1	2	2	2	1	1	1	2		2	2	2	2	2	2	2	2			1	3	3	2	2	3	3	1	1	1		1	1	2	9	11	4	4	4	4	3
teste 830	mario david andreazza	12	2nao	42	3		caimbé	2	4	1	2	2	2	1	1	2	2	1	2	2	2	2	2	2	2	2			1	1	2	2	3	1	3	1	1	1	2	1	1	2	12	14	2	1	1	1	1
teste 831	mario david andreazza	13	2nao	39	3		caimbé	2		2	2	2	2	1	1	3	1	1	2	2	2	2	2	2	2	2			1		1	1	1	2	1	2	3	1		1	3	1	12	14		1	3		1
teste 832	mario david andreazza	12	2nao	35			caimbé	2	4		1	2	2	1	1	3	1	1	2	2	2	2	2	2	2	2			1													2			4	3	3	4	3
teste 833	mario david andreazza	não retornou	2nao				BRANCO
teste 834	mario david andreazza	12	2nao	31	1	2	caimbé	2	6	3	2	2	2	1	1	2	2	1	2	2	2	2	2	2	2	2			1	1	3	2	2	1	1	1	2	1	1	1	3	2	11	13	4	4	2	2	4
teste 835	mario david andreazza	não retornou	2nao				BRANCO
teste 836	mario david andreazza	não retornou	2nao				BRANCO
teste 837	mario david andreazza	não retornou	2nao				BRANCO
teste 838	mario david andreazza	não retornou	2nao				BRANCO
teste 839	mario david andreazza	não retornou	2nao				BRANCO
teste 840	mario david andreazza	não assinou tcle	2nao				BRANCO
teste 841	mario david andreazza	12	2nao	38	3	1	silvio leite	2	6	2	2	2	2	1	1	3	1		2	2	2	2	2	2	2	2			1	1		2	2		1	1	2		2	1	1	2	12	15	4	4	2	4	1
teste 842	mario david andreazza	12	2nao	36	1	1	caimbé	2	5	2	2	2	2	1	1	3	1	1	2	2	2	2	2	2	2	2			1	1	3	2	2	2	3	1	3	1	2	1	1	2	9	13	4	4	2	4	3
teste 843	mario david andreazza	não retornou	2nao				BRANCO
teste 844	mario david andreazza	12	2nao	40	3	2	caimbé	2	5	2	2	2	2	1	1	2	1		2	2	2	2	2	2	2	2			1	1	1	3	2	3	3	1	3	3	2	1	1	2	9	12	4	2	2	4	1
teste 845	mario david andreazza	12	2nao	48	3	1	caimbé	1	4	3	2	2	2	1	1	3	1	1	2	2	2	2	2	2	2	2			1	1	2			2		1	2	3	6	1	1	2	9	11	3	4	4	2	2
teste 846	mario david andreazza	não retornou	2nao				BRANCO
teste 847	mario david andreazza	12	2nao	31	2		cambará	4	1	2	2	2	1	1	2	2		2	2	2	2	2	2	2	2	2			1	1	3	3	2	1	1	1	2	1	1	1	3	2	11	16	4	3	4	4	1
teste 848	mario david andreazza	não retornou	2nao				BRANCO
teste 849	mario david andreazza	em branco	2nao				BRANCO
teste 850	mario david andreazza	não retornou	2nao				BRANCO
teste 851	mario david andreazza	em branco	2nao				BRANCO
teste 852	mario david andreazza	não retornou	2nao				BRANCO
teste 853	mario david andreazza	13	2nao	40	3		cauamé	2	4	1	2	2	2	1	1	2	2		2	2	2	2	2	2	2	2			1	1	3	2	1	1	1	3	2	1	2	1	1	2	11	14	4	4	1	4	2
teste 854	mario david andreazza	13	2nao	45	1	2	caimbé	2	4	1	2	2	2	1		2			2	2	2	2	2	2	2	2			1	1	2	2	2	2	2	1	2	1	5	1	1	2	9		2	4	4	3	2
teste 855	mario david andreazza	não retornou	2nao				BRANCO
teste 856	mario david andreazza	não retornou	2nao				BRANCO
teste 857	mario david andreazza	14	2nao	39	3		equatorial	1	3	1	1	2	2	2	3	4	4		1	2	2	2	2	2	2	2			2	3	3	3	3	3	3	3	3	3	6	3	3	2			1	2	2	1	3
teste 858	mario david andreazza	não retornou	2nao				BRANCO
teste 859	mario david andreazza	13	2nao	33	3	2	caimbé	2	4	1	1	1	2	1	1	1	1		2	2	2	2	2	2	2	2			1	2	2	2	3	2	3	1	1	1	2	1		1	9	11	4	3	3	4	4
teste 860	mario david andreazza	13	2nao	45	3	2	caimbé	2	4	3	2	2	2	1	1	2	2		2	2	2	2	2	2	2	2			1	2	2	2	2	2	2	1	3	1	1	1	1	2	12	14	4	4	4	4	4
teste 861	mario david andreazza	não retornou	2nao				BRANCO
teste 862	mario david andreazza	13	2nao	43	1	2	cidade satélite	2	4	1	1	2	2	1	1	2	2	2	2	2	2	2	2	2	2	2			1	1	1	2	2	1	3	1	1	2	2	1	2	2	9	13	4	4	1	1	2
teste 863	mario david andreazza	não retornou	2nao				BRANCO
teste 864	mario david andreazza	13	2nao	35	3		caimbé	2		1	1	2	2	1	1	2	2		2	2	2	2	2	2	2	2			1		3		3	1	3	3	3	3	6	3	3	2					2
teste 865	mario david andreazza	não retornou	2nao				BRANCO
teste 866	mario david andreazza	não retornou	2nao				BRANCO
teste 867	mario david andreazza	em branco	2nao				BRANCO
teste 868	mario david andreazza	12	2nao	54	2	2	caimbé	4	6	3	2	2	2	1	1	3	1		2	2	2	2	2	2	2	2			1	1	2	2	2	1	1	1	2	1	2	1	2	1	11	18	4	4	3	1	1
teste 869	mario david andreazza	não retornou	2nao				BRANCO
teste 870	mario david andreazza	não retornou	2nao				BRANCO
teste 871	mario david andreazza	não retornou	2nao				BRANCO
teste 872	mario david andreazza	não retornou	2nao				BRANCO
teste 873	mario david andreazza	14	2nao	46	3	2	caranã	2	5	2	2	2	2	1	1	1	1	1	1	2	1	2	2	2	2	2	2		1	2	2	2	3	1	2	1	3	3	6	1	3	2	13	14	4	2	2	3	1
teste 874	mario david andreazza	13	2nao	33	2	1	caimbé	2	4	1	1	2	2	1	1	2	2	2	2	2	2	2	2	2	2	2	2		1	1	2	3	1	3	3	1	1	1		1	1	2	11	14	2	1	2	2	2
teste 875	antonia coelho de lucena	14	2nao	33	3	1	silvio leite	2	5	3	2	2	2	1	1	2	2		2	2	2	2	2	2	2	2	2		1	1	2	2	2	1	1	1	2	3	2	1	1	1	10		4	3	4	4	2
teste 876	antonia coelho de lucena	13	2nao	40		1	silvio leite	2	5	1	1	1	2	1	1	2	2		2	2	2	2	2	2	2	2	2		1	2	1	2	2	2	2	1	2	1	1	1	1	2	11	16	3	1	4	4	1
teste 877	antonia coelho de lucena	14	2nao	32			jardim primavera	2	4	1	2	2	2	1	1	2	2		2	2	2	2	2	2	2	2	2		1	1	1	2	2	1	1	1	2	1	5	1	2	2	10	19	3	3	1	3	2
teste 878	antonia coelho de lucena	não retornou	2nao				BRANCO
teste 879	antonia coelho de lucena	não retornou	2nao				BRANCO
teste 880	antonia coelho de lucena	14	2nao	50	2	2		1	5	3	2	2	2	1	1	2	2		2	2	2	2	2	2	2	2	2
teste 881	antonia coelho de lucena	13	2nao	41	3	1	alvorada	2	3	1	2	1	2	1	1	2	2	2	2	2	2	2	2	2	2	2	2
testte 882	antonia coelho de lucena	13	2nao	42	3	1	jardim primavera	2	2	1	2	1	2	1	1	2	2		2	2	2	2	2	2	2	2	2		1	2	3	2	2	2	2	1	3	3	2	1	3	2	9	13	4	3	1	2	1
teste 883	antonia coelho de lucena	não retornou	2nao				BRANCO
teste 884	antonia coelho de lucena	12	2nao	37	2	1	silvio leite	2	4	2	1	1	2	1	1	2	2		2	2	2	2	2	2	2	2			1	2	2	2	3	2	2	1	1	1	2	1	1	2	12	14	4	4	2	3	1
teste 885	antonia coelho de lucena	em branco	2nao				BRANCO
teste 886	antonia coelho de lucena	não retornou	2nao				BRANCO
teste 887	antonia coelho de lucena	14	2nao	37	2		silvio leite	2	3	2	1	2	2	1	1	2	2		2	2	2	2	2	2	2	2			1	1	2	2	2	2	2	1	2	1	2	1	1	1	9	11	4	4	4	4	1
teste 888	antonia coelho de lucena	13	2nao	38	3	2	silvio leite	2	4	2	1	2	2	1	1	2	2		2	2	2	2	2	2	2	2			1	1	2	2	2	2	2	1	2	1	2	1	1	1	9	11	4	4	4	4	1
teste 889	antonia coelho de lucena	em branco	2nao				BRANCO
teste 890	antonia coelho de lucena	não retornou	2nao				BRANCO
teste 891	antonia coelho de lucena	12	2nao	41	2		silvio leite	2	3	3	1	2	2	1	1	1	2		2	2	2	2	2	2	2	2	2		1	2	1	1	1	2	3	3	3	1	6	1	2	2	12	13	1	4	1	1	1
teste 892	antonia coelho de lucena	13	2nao	32	2	2	silvio leite	1	4	1	1	1	2	1	1	2	2		2	2	2	2	2	2	2	2	2		1	1	1	2	2	1	1	1	3	1	6	1	3	2	9	14	3	1	3	3	1
teste 893	antonia coelho de lucena	não retornou	2nao				BRANCO
teste 894	antonia coelho de lucena	não retornou	2nao				BRANCO
teste 895	antonia coelho de lucena	13	2nao	32	3	1	alvorada	2	4	1	1	2	2	1	1	2	2		2	2	2	2	2	2	2	2	2		1	1	2	2	3	2	1	1	1	1	1	1	1	1	11	14	4	3	1	4	2
teste 896	antonia coelho de lucena	12	2nao	42	2	2	silvio leite	2	4	1	2	2	2	1	1	2	2	1	2	2	2	2	2	2	2	2	2		1	3	3	3	1	1	3	1	3	3	3	1	1	2			3	3	3	4	3
teste 897	antonia coelho de lucena	não retornou	2nao				BRANCO
teste 898	antonia coelho de lucena	não retornou	2nao				BRANCO
teste 8	antonia coelho de lucena	não retornou	2nao				BRANCO
teste 900	antonia coelho de lucena	não retornou	2nao				BRANCO
teste 901	antonia coelho de lucena	não retornou	2nao				BRANCO
teste 902	antonia coelho de lucena	13	2nao	32	2		nova canaã	2	4	1	1	2	2	1	1	2	3		2	2	2	2	2	2	2	2	2		1	3	3	2	3	3	3	2	3	3	2	3	3	1	10	14	4	4	2	4	2
teste 903	antonia coelho de lucena	12	2nao	34	3	2	equatorial	2	6	2	1	2	2	1	1	2	3		2	2	2	2	2	2	2	2	2		1	1	2	2	2	1	2	1	2	1	2	1	1	1	11	13	4	1	4	4	1
teste 904	antonia coelho de lucena	13	2nao	44	1	1	alvorada	2	3	1	2	2	2	1	1	1	2	1	2	2	2	2	2	2	2	2	2		1	1	1	1	1	2	2	1	1	1	1	1	1	2	11	14	1	1	1	3	2
teste 905	antonia coelho de lucena	não retornou	2nao				BRANCO
teste 906	antonia coelho de lucena	12	2nao	34	3	1	silvio leite	2	5	1	2	2	2	1	1	2	2	2	2	2	2	2	2	2	2	2	2		1	1	2	2	2	3	1	1	1	1	5	1	1	1	9	11	3	3	3	3	2
teste 907	antonia coelho de lucena	não retornou	2nao				BRANCO
teste 908	antonia coelho de lucena	não retornou	2nao				BRANCO
teste 909	antonia coelho de lucena	12	2nao	63	3	2	silvio leite	4	4	1	1	2	2	1	1	2	2	1	2	2	2	2	2	2	2	2	2		1	1	2	2	2	2	2	1	3	3	1	1	1	2	11	14	4	3	1	4	2
teste 910	antonia coelho de lucena	não retornou	2nao				BRANCO
teste 911	antonia coelho de lucena	não retornou	2nao				BRANCO
teste 912	antonia coelho de lucena	não retornou	2nao				BRANCO
teste 913	antonia coelho de lucena	13	2nao	40	2	2	nova canaã	2	4	2	2	2	2	1	1	2	2		2	2	2	2	2	2	2	2	2		1	1	2	2	2	1	1	1	2	1	6	1	1	2	11	13	4	4	2	2	1
teste 914	antonia coelho de lucena	12	2nao	37	2		silvio leite	2	3	1	2	2	2	1	1	3	2		2	2	2	2	2	2	2	2	2		1	1	2	2	2		2	3	2	3	1	3	3	1	11	13	4	4	1	4	3
teste 915	antonia coelho de lucena	12	2nao	46	3	2	conjunto cidadão	2	4		1	1	2	1	1	2	2		2	2	2	2	2	2	2	2	2		1	3	3	2	1	3	1	1	2	1	6	1	1	2	11	13
teste 916	antonia coelho de lucena	invalido, não respondeu pergunta 1	2nao				BRANCO
teste 917	antonia coelho de lucena	não retornou	2nao				BRANCO
teste 918	antonia coelho de lucena	13	2nao	33	1	2	silvio leite	2	5	1	1	1	2	1	1	2	2	1	2	2	1	2	2	1	2	2	2		1	1	2	2	2	2	2	1	1	3	6	1	1	2	12	14					2
teste 919	antonia coelho de lucena	13	2nao	30	3	2	silvio leite	2	4	1	2	2	2	1	1	2	2	1	2	2	1	2	2	1	2	2	2		1	1	2	2	2	1	1	1		1	1	1	1	2	9	15	4	4	2	4	1
teste 920	antonia coelho de lucena	13	2nao	33	1	2	silvio leite	2	4	1	2	1	2	1	1	2	3		2	2	2	2	2	2	2	2	2		1	3	3	3	3	3	3	1	3	1	1	1	3	2	9	15	4	1	1	4	1
teste 921	antonia coelho de lucena	13	2nao	34	3		alvorada	1	3	5	1	2	2	1	1	1	2		2	2	2	2	2	2	2	2	2		2	3	3	3	3	3	3	3	3	3	6	3	3	2			4	1	1
teste 922	antonia coelho de lucena	13	2nao		3	2	alvorada	2	5	1	2	2	2	1	1	2	2	1	2	2	2	2	2	2	2	2	2		1	1	3	3	2	3	3	1	3	1	6	3	3	2	9		3	3	1	3	4
teste 923	antonia coelho de lucena	não retornou	2nao				BRANCO
teste 924	antonia coelho de lucena	13	2nao	30			silvio leite	2	4	1	1	2	2	1	1	2	2	1	2	2	2	2	2	2	2	2	2		1	1	2	2	2	2	2	2		3	6	1	1	2	11	15	4	4	3	4	3
teste 925	antonia coelho de lucena	13	2nao	73	2	2	silvio leite	4	2	1	1	2	2	1	1	3	1		2	2	2	2	2	2	2	2	2		1	3	1	2	1	2	3	1	3	1	1	1	1	2	11	13	2	1	1	3	1
teste 926	antonia coelho de lucena	12	2nao	50	1	1	silvio leite	1	4	3	2	2	2	2		4	4	1	1	1	2	2	2	2	2	2	2		1	1	2	2	3	2	3	1	1	1	2	1	1	2	9	13	3	4	1	3	3
teste 927	antonia coelho de lucena	não retornou	2nao				BRANCO
teste 928	antonia coelho de lucena	não retornou	2nao				BRANCO
teste 929	antonia coelho de lucena	12	2nao	36	2	2	equatorial	2	5	1	1	2	2	1	1	3	1	1	2	2	1	2	2	2	2	2	2		1	3	3	2	3	2	3	1	3	3	5	1	1	2	11	14	4	3	1	3	1
teste 930	antonia coelho de lucena	invalido, candidato inadequado	2nao				BRANCO
teste 931	antonia coelho de lucena	13	2nao	37	1	1	silvio leite	6	2		2	1	2	1	1	1	2	2	2	2	2	2	2	2	2	2	2		2	3	3	2	3	3	3	3	3	3	1	1	1	2	13	14	2	1	3	2	1
teste 932	antonia coelho de lucena	12	2nao	38	1	2	silvio leite	2	5		1	2	2	1	1	2	2		2	2	2	2	2	2	2	2	2		1	3	3	3	1	1	3	3	3	1	1	1	1				4	1	1	3	1
teste 933	antonia coelho de lucena	não retornou	2nao				BRANCO
teste 934	antonia coelho de lucena	12	2nao	33	3	1	cambará	2	6	3	2	2	2	2		4	4	1	2	1	2	2	2	2	2	2	esqueceu o cartão no dia da vacinação		1	1	1	2	2	3	3	1	1	3	2	1	1	1	9	12	4	4	4	4	2
teste 935	antonia coelho de lucena	não retornou	2nao				BRANCO
teste 936	antonia coelho de lucena	não retornou	2nao				BRANCO
teste 937	antonia coelho de lucena	não retornou	2nao				BRANCO
teste 938	antonia coelho de lucena	13	2nao	31					4					1	1	2	2	2	2	2	2	2	2	2	2	2	2		1	1	1	2	2	1	3	3	3	1	6	1	1	2			3	3	1	4	2
teste 939	antonia coelho de lucena	não retornou	2nao				BRANCO
teste 940	antonia coelho de lucena	não retornou	2nao				BRANCO
teste 941	antonia coelho de lucena	não retornou	2nao				BRANCO
teste 942	antonia coelho de lucena	não retornou	2nao				BRANCO
teste 943	antonia coelho de lucena	não retornou	2nao				BRANCO
teste 944	antonia coelho de lucena	não retornou	2nao				BRANCO
teste 945	antonia coelho de lucena	não retornou	2nao				BRANCO
teste 946	antonia coelho de lucena	não retornou	2nao				BRANCO
teste 947	antonia coelho de lucena	não retornou	2nao				BRANCO
teste 948	antonia coelho de lucena	não retornou	2nao				BRANCO
teste 949	antonia coelho de lucena	em branco	2nao				BRANCO
teste 950	antonia coelho de lucena	12	2nao	38	2	1	silvio leite	2	5		2	2	2	1	1	3	1	1	2	2	2	2	2	2	2	2	2		1	1	1	3	2	3	3	1	3	1	6	1	1	1	11	12	2	4	1	4	1
teste 951	antonia coelho de lucena	não retornou	2nao				BRANCO
teste 952	antonia coelho de lucena	12	2nao	64	1	1	silvio leite	4	3		2	1	2	1	1	2	2		2	2	2	2	2	2	2	2	2		1	3	1	1	2	2	3	1	1	1	1	1	1	1	11	14	3	1	2	3	1
teste 953	antonia coelho de lucena	não retornou	2nao				BRANCO
teste 954	antonia coelho de lucena	não retornou	2nao				BRANCO
teste 955	antonia coelho de lucena	não retornou	2nao				BRANCO
teste 956	antonia coelho de lucena	12	2nao	30	1		silvio leite	2	5	1	1	1	2	1	1	2	2	2	2	2	2	2	2	2	2	2	2		1	1	2	2	2	1	1	1	1	1	1	1	1	2	12	14	3	2	2	3	2
teste 957	antonia coelho de lucena	não retornou	2nao				BRANCO
teste 958	antonia coelho de lucena	14	2nao	41	3		silvio leite	1	5	1	2	2	2	1	1	2	3	1	2	2	2	2	2	1	2	2	2		1	3	2	3	1	2	2	1	2	1	6	1	1	2	11	18	3	3	1	3	2
teste 959	antonia coelho de lucena	não retornou	2nao				BRANCO
teste 960	antonia coelho de lucena	não retornou	2nao				BRANCO
teste 961	antonia coelho de lucena	14	2nao	40	1		alvorada	2	1		1	2	2	1	1	1	2		2	2	2	2	2	2	2	2	2		1	3	3	3	1	2	3	1	3	3	6	1	1	2
teste 962	antonia coelho de lucena	14	2nao	48	2	1	silvio leite	2	6	2	2	2	2	1	1	2	2		2	2	2	2	2	2	2	2	2		1	1	1	2	2	1	1	1	2	2	2	1	1	1	12	14	4	4	1	4	1
teste 963	antonia coelho de lucena	não retornou	2nao				BRANCO
teste 964	antonia coelho de lucena	14	2nao	39	2		silvio leite	2	5	2	2	2	2	1	1	1	2		2	2	2	2	2	2	2	2	2		1	1	2	2	2	2	1	1	1	1	6	1	1	2	11	14	4	4	4	4	3
teste 965	antonia coelho de lucena	não retornou	2nao				BRANCO
teste 966	antonia coelho de lucena	não retornou	2nao				BRANCO
teste 967	antonia coelho de lucena	14	2nao	38	1	1	silvio leite	2	4	1	1	1	2	1	1	2	2		2	2	2	2	2	2	2	2	2		1	1	3	2	3	3	1	1	3	1	6	1	1	1	9	18	4	1		4
teste 968	antonia coelho de lucena	14	2nao	39	2		silvio leite	2	4	1	1	2	2	1	1	2	2		2	2	2	2	2	2	2	2	2		1	1	2	2	3	1	1	1	1	1	2	1	1	1	12	14	4	4	4	4
teste 969	antonia coelho de lucena	em branco	2nao				BRANCO
teste 970	antonia coelho de lucena	não retornou	2nao				BRANCO
teste 971	antonia coelho de lucena	não retornou	2nao				BRANCO
teste 972	antonia coelho de lucena	13	2nao	35			alvorada	1	4	1	2	2	2	1	1	1	2		2	2	2	2	2	2	2	2	2		2	3	1	1	3	1	1	3	3	1	1	1	3	2	9	11	4	4	4	4	1
teste 973	antonia coelho de lucena	não retornou	2nao				BRANCO
teste 974	antonia coelho de lucena	14	2nao	41	3	1	silvio leite	2	2	1	2	1	2	1	1	2	2		2	2	2	2	2	2	2	2	2		2	1	1	3	2	1	1	1	1	1	6	1		2	11	14	3	3	1	3	2
teste 975	antonia coelho de lucena	13	2nao	44	2	1	alvorada	2	5	3	2	2	2	1	1	2	2	3	2	2	2	2	2	2	2	2	2		1	1	1	1	2	3	1	1	1	1	1	1	1	2	9	11	4	4	1	4	2
teste 976	antonia coelho de lucena	não retornou	2nao				BRANCO
teste 977	antonia coelho de lucena	não retornou	2nao				BRANCO
teste 978	antonia coelho de lucena	13	2nao	41	1	1	silvio leite	2	3	1	1	1	2	1	1	1	3		2	2	2	2	2	2	2	2	2		1	1	2	3	1	1	1	1	1	3	2	1	1	2	12	15	1	1	1	1	1
teste 979	antonia coelho de lucena	13	2nao	30	1	2	alvorada	2		1	2	1	2	1	1	1	2		2	2	2	2	2	2	2	2	2
teste 980	antonia coelho de lucena	não retornou	2nao				BRANCO
teste 981	antonia coelho de lucena	13	2nao	40	3	2	silvio leite	2	4	1	1	2	2	1	1		2		2	2	2	2	2	2	2	2	2		1		1								1	1	3	2	9	14	4	1	2	3	2
teste 982	antonia coelho de lucena	não retornou	2nao				BRANCO
teste 983	antonia coelho de lucena	não retornou	2nao				BRANCO
teste 984	antonia coelho de lucena	não retornou	2nao				BRANCO
teste 985	antonia coelho de lucena	13	2nao	32	3	2	santa tereza	2	4	1	1	1	2	1	1	3	2		2	2	2	2	2	2	2	2	2
teste 986	antonia coelho de lucena	não retornou	2nao				BRANCO
teste 987	antonia coelho de lucena	não retornou	2nao				BRANCO
teste 988	antonia coelho de lucena	não retornou	2nao				BRANCO
teste 989	antonia coelho de lucena	não retornou	2nao				BRANCO
teste 0	antonia coelho de lucena	14	2nao	37	2	1	silvio leite	2	5	3	2	2	2	1	1	2	2		2	2	2	2	2	2	2	2	2		1	1	3	2	2	3	1	1	1	1	6	1		2	9	12	4	4	2	4	2
teste 1	antonia coelho de lucena	não retornou	2nao				BRANCO
teste 2	antonia coelho de lucena	não retornou	2nao				BRANCO
teste 3	antonia coelho de lucena	não retornou	2nao				BRANCO
teste 4	antonia coelho de lucena	não retornou	2nao				BRANCO
teste 5	antonia coelho de lucena	não retornou	2nao				BRANCO
teste 6	antonia coelho de lucena	não retornou	2nao				BRANCO
teste 7	antonia coelho de lucena		2nao						5	1	1	1	2	1	1	2	3		2	2	2	2	2	2	2	2	2		1	1	1	3	3	1	1	1	1	3	2	1	1	1	12	14	4	4	1	2	2
teste 8	antonia coelho de lucena	não retornou	2nao				BRANCO
teste 9	antonia coelho de lucena	13	2nao	52	3	2	silvio leite	2	1	1	1	1	2	1	1	1	2		2	2	2	2	2	2	2	2	2		1	1	3	2	1	2	3	1	3	1	3	1	1	2	10	13	3	1	4	3	1
teste 1000	antonia coelho de lucena	13	2nao	39	2	2	silvio leite	2	3	1	2	2	2	1	1	1	2		2	2	2	2	2	2	2	2	2		3	3	3	3	2	2	2	1	3	3	2	1	1	2	11	14	4	3	2	4	1
teste 1001	antonia coelho de lucena	13	2nao	40	2	2	silvio leite	2	5	1	2	2	2	1	1	1	3		2	2	2	2	2	2	2	2	2		1	1	3	2	2	3	2	1	1	1	2	3	3	1	9	14	2	2	1	1	2
teste 1002	antonia coelho de lucena	não retornou	2nao				BRANCO
teste 1003	antonia coelho de lucena	14	2nao	41	3	2	santa tereza	2	4	1	2	2	2	1	1	1	3	2	2	2	2	2	2	2	2	2	2		1	2	2	2	2	1	1	1	1	1	6	1	1	2	12	14	1	3	2	2	1
teste 1004	antonia coelho de lucena	14	2nao	47	1		silvio leite	3	2	1	1	1	2	1	1	3	2	2	2	2	2	2	2	2	2	2	2		1		3	2	1	2	3	1	3	1	1	1	1	2			4	1	2	4	2
teste 1005	antonia coelho de lucena	não retornou	2nao				BRANCO
teste 1006	antonia coelho de lucena	13	2nao	42	2	1	silvio leite	2	4	2	2	2	2	1	1	2	2		2	2	2	2	2	2	2	2	2		1	1	2	2	2	1	3	1	2	3	2	1	3	2	9	14	4	4		4	1
teste 1007	antonia coelho de lucena	em branco	2nao				BRANCO
teste 1008	antonia coelho de lucena	14	2nao	46	2	1	silvio leite	2	1	2	1	2	2	1	1	1	2		2	2	2	2	2	2	2	2	2		1	2	3	3	2	1	3	1	1	1	2	1	1	2	12	14	3	2	3	4	2
teste 1009	antonia coelho de lucena	14	2nao	34	2	1	cidade satélite	2	5	2	2	2	2	1	1	1	2	1	2	2	2	2	2	2	2	2	2		1	1	1	1	1	1	3	1	1	1	1	1	1	2	1	2	3	3	1	3	1
teste 1010	antonia coelho de lucena	14	2nao	48	2	1	alvorada	2	4	3	2	2	2	1	1	1	2	1	2	2	2	2	2	2	2	2	2		1	1	1	1	1	1	1	1	1	1	2	1	1	2	12	14	2	3	2	2	2
teste 1011	antonia coelho de lucena	13	2nao	36	2	1	jardim primavera	5	5	2	1	2	2	1		2			2	2	2	2	2	2	2	2	2		1	1	3	3	3	3	3	3	3	3	1	1	3	2			2	2	2	1	2
teste 1012	antonia coelho de lucena	não retornou	2nao				BRANCO
teste 1013	antonia coelho de lucena	14	2nao	29	1	2	silvio leite	2	4	1	2	2	2	1	1	2	2		2	2	2	2	2	2	2	2	2		1	1	3	2	3	1	1	1	3	1	1	1		2	9	14	4	4	4	4	2
teste 1014	antonia coelho de lucena	não retornou	2nao				BRANCO
teste 1015	antonia coelho de lucena	14	2nao	39	2	2	silvio leite	2	3	1	1	2	2	1	1	2	2	3	2	2	2	2	2	2	2	2	2		1	3	3	3	3	3	3	1	3	1	1	3	3	2	11	14	1	2	1	2	1
teste 1016	antonia coelho de lucena	14	2nao	55	2		silvio leite	2	1	1	2	2	2	1	1		2		2	2	2	2	2	2	2	2	2		1	1	2	2	1	2	3	1	1	1	5	1	1	2	8	12	1	3	1	4	1
teste 1017	antonia coelho de lucena	14	2nao	39	2	2	jardim primavera	1	3	1	1	1	2	1	1	2	2		2	2	2	2	2	2	2	2	2		1	1	3	2	2	3	3	1	2	1	1	1	1	2	12	14	3	3	1	2	2
teste 1018	antonia coelho de lucena	não retornou	2nao				BRANCO
teste 1019	antonia coelho de lucena	14	2nao	42	2	2	silvio leite	6	6	3	2	1	2	1	1	3	3		2	2	2	2	2	2	2	2	2		1	1	2	1	2	1	1	1	1	1	1	1	1	2	9	13	4	4	4	4	4
teste 1020	antonia coelho de lucena	14	2nao	39	1	2	silvio leite	1	3	1	1	2	2	1	1	2	2		2	2	2	2	2	2	2	2	2		1	3	1	1	3	1	1	1	1	3	2	1	1	2	13	14	4	1	1	4	1
teste 1021	antonia coelho de lucena	não retornou	2nao				BRANCO
teste 1022	antonia coelho de lucena	não retornou	2nao				BRANCO
teste 1023	antonia coelho de lucena	não retornou	2nao				BRANCO
teste 1024	antonia coelho de lucena	não retornou	2nao				BRANCO
teste 1025	antonia coelho de lucena	não retornou	2nao				BRANCO
teste 1026	antonia coelho de lucena	não retornou	2nao				BRANCO
teste 1027	antonia coelho de lucena	não retornou	2nao				BRANCO
teste 1028	antonia coelho de lucena	não retornou	2nao				BRANCO
teste 1029	antonia coelho de lucena	não retornou	2nao				BRANCO
teste 1030	antonia coelho de lucena	não retornou	2nao				BRANCO
teste 1031	antonia coelho de lucena	não retornou	2nao				BRANCO
teste 1032	antonia coelho de lucena	14	2nao	31	2	1	cidade satélite	2	4	1	2	2	2	1	1	1	2		2	2	2	2	2	2	2	2	2		1	1	2	2	2	1	3		3	1	1	1	1	1			4	4	3	4	2
teste 1033	antonia coelho de lucena	14	2nao	36	2	1	alvorada	2	4	1	1	1	2	1	1	2	2		2	2	2	2	2	2	2	2	2		1	1	2	2	3	3	3	1	3	1	1	1	1	2	11	14	3	1	1	3	1
teste 1034	antonia coelho de lucena	não retornou	2nao				BRANCO
teste 1035	antonia coelho de lucena	não retornou	2nao				BRANCO
teste 1036	antonia coelho de lucena	13	2nao	33	3	1	silvio leite	2	5	2	2	2	2	1	1	2	2		2	2	2	2	2	2	2	2	2		1	1	1	2	2	3	1	1	1	3	6	3	3	2	12	14	4	4	2	3	1
teste 1037	antonia coelho de lucena	não retornou	2nao				BRANCO
teste 1038	antonia coelho de lucena	não retornou	2nao				BRANCO
teste 1039	antonia coelho de lucena	14	2nao	35	1			2	5	6	2	1	2	1	1	3	2		2	2	2	2	2	2	2	2	2		1	3	2	3	2	2	2	1	1	1	1	3	3	1	12	14	4	1	2	3	2
1	c. costa e silva	12	2nao	32	2	1	alvorada	2	2		1	2	2	1	1	2	2		2	2	2	2	1	2	2	2	2		1	1	2	2	2	1	1	1	1	2	2	1	1	2	10	14	1	1	3	3	1
2	c. costa e silva	12	2nao	33		2	equatorial	2	4		2	2	2	1	1	2	1		2	2	2	2	1	2	2	2	2		1	2	2	2	3	2	2	2	3	3	2	1	1	2	12	14	4	4	4	4	1
3	c. costa e silva	13	2nao	41	2	4	equatorial	2	5	1	2	1	2	1	1	2	1		2	2	2	2	1	2	2	2	2		1	1	3	3	3	3	3	1	2	1	1	1	1	2	9	13	3	1	1	2	2
5	c. costa e silva	13	2nao	32	2	2	senador helio campos	2	4	1	2	2	2	1	1	2	2		2	2	2	2	1	2	2	2	2		1	1	1	2	2	3	2	1	1	1	6	1	1	1	9	14	4	4	1	4	1
6	c. costa e silva	12	2nao	38	1	2	jardim equatorial	2		1	1	1	2	1	1	2	2		2	2	2	2	1	2	2	2	2		1	3	2	2	3	2	1	3	3	3	2	1	3	1	11	13	1	2	3	1	3
7	c. costa e silva	12	2nao	30		2	senador helio campos	2	5	1	1	2	2	1	1	2	1		2	2	2	2	1	2	2	2	2		1	1	2	2	3	3	2	1	9	1	2	9	1	2	12	14	3	3	3	4	4
8	c. costa e silva	13	2nao	30	3	2	pintolandia	2	4	1	1	1	2	1	1	2	2		2	2	2	2	2	2	2	2	2		1	1	2	2	3	2	2	1	2	1	6	1	3	2	11	13	4	3	3	3	1
9	c. costa e silva		2nao				BRANCO
11	c. costa e silva	12	2nao	34	3	4	santa luzia	2		2	2	1	2	1	1	1	1		2	2	2	2	2	2	2	2	2		1	1	3	3	3	2	1	1	2	1	6	1	3	1	12	14	4	4	2	4	2
12	c. costa e silva	13	2nao	26	2		santa luzia	6	4	1	1	2	2	1	1	1	2		2	2	2	2	2	2	2	2	2		1	1	2	2	2	2	3	1	3	1	1	1	1	1	9	13	4	2	3	4	3
13	c. costa e silva		2nao				BRANCO
15	c. costa e silva	12	2nao	34	2		alvorada	2	4	1	2	2	2	1	1	2	2		2	2	2	2	2	2	2	2	2		1	1	2	2	3	2	1	1	1	1	2	1	1	1	11	14	3	3	2	4	2
16	c. costa e silva	12	2nao	35	1	4	senador helio campos	2	4	1	1	2	2	1	1	2	2		2	2	2	2	2	2	2	2	2		1	1	1	3	2	1	1	1	3	1	5	1	3	2	11	13	3	2	1	2	1
17	c. costa e silva	12	2nao	32			equatorial	2	1		1	1	2	1	1	2	2		2	2	2	2	2	2	2	2	2		1	3	3	3	3	2	2	1	1	3	6	1	1	2	9	14	3	2	1	4	1
18	c. costa e silva	13	2nao	29	1	2	equatorial	2	4	1	2	2	2	1	1	2	1		2	2	2	2	2	2	2	2	2		1	3	3	3	9	2	1	1	9	1	1	1	1	2			2	1	1	3	3
20	c. costa e silva	14	2nao	31	2	2	equatorial	2	2	1	1	1	2	1	1	1	2		2	2	2	2	2	2	2	2	2		9	9	9	9	9	9	9	9	9	9		9	9	3
21	c. costa e silva	14	2nao	44	3	1	equatorial	2	5	3	1	1	2	1	1	2	3		2	2	2	2	2	2	2	2	2		2	1	1	2	1	2	2	1	1	2	1	1	1	2	11	14	4	4	3	1	1
22	BRANCO		2nao				BRANCO
23	c. costa e silva	14	2nao	55	2	1	equatorial	2	2	1	1	2	2	1	1	2	2		2	2	2	2	2	2	2	2	2		1	1	1	2	2	1	1	1	2	1	5	1	1	2	12	14	4	4	2	4	1
25	c. costa e silva	14	2nao	32	3	2	senador helio campos	2	4	1	1	2	2	1	1	1	1		2	2	2	2	2	2	2	2	2		1	3	3	2	3	3	3	1	1	1	2	1	1	2	11	13	4	4	4	4	1
26	c. costa e silva	14	2nao	39	1	1	cruviana	3	4		1	2	2	1	1	2	2		2	2	2	2	2	2	2	2	2		BRANCO
28	c. costa e silva	14	2nao	45			senador helio campos	7 madrasta			1	2	2	1	1	2	2		2	2	2	2	1	2	2	2	2		1	1	3	3	1	3	3	1	3	1	1	1	9	2			4	4	4	4	1
30	c. costa e silva	14	2nao	31	1	4	equatorial	2	2	1	2	2	2	1	1	2	2		2	2	2	2	1	2	2	2	2		1	3	2	2	2	3	3	1	1	1	6	1	1	1	11	13	3	1	1	1	4
31	c. costa e silva	13	2nao	35	3	1	equatorial	2	2	1	2	2	2	2	9	4	4	2	2	2	2	2	2	2	2	1	2		1	1	3	3	3	3	3	3	3	3	1	3	3	2	10	12	3	3	4	3	3
32	c. costa e silva	14	2nao	19	3	2		7	2	1	1	2	2	1	1	2	2		2	2	2	2	2	2	2	2	2		1	1	1	1	2	2	1	1	1	1	1	1	1	2	11	14	4	4	4	4	1
33	c. costa e silva	14	2nao	34	1		senador helio campos	2	5		1	1	2	1	1	2	2		2	2	2	2	2	2	2	2	2		1	3	3	2	1	2	3	1	3	3	2	1	1	2	11	13	3	3	2	4	3
34	c. costa e silva	14	2nao	33	2	4	equatorial	2	2	1	2	2	2	1	1	1	2		2	2	2	2	2	2	2	2	2		1	3	3	9	3	2	3	1	2	3	5	1	3	2			1
40		13	2nao	38	2	1	senador helio campos	2	1	3	1	1	2	1	1	2	1		2	2	2	2	2	2	2	2	2		1	1	1	3	1	3	3	1	3	1	2	1	1	1	12	14	1	9	1	1	9
43	c. costa e silva	13	2nao	40	1	2	equatorial	2	5	1	2	2	2	2		4	4	1	2	2	2	2	1	2	1	2	2		1	1	1	2	1	2	1	2	1	1	1	1	3	2	13	15	3	4	1	3	2
44	c. costa e silva	13	2nao	35	1	1	equatorial	2	4	1	1	2	2	1	1	2	1		2	2	2	2	2	2	2	2	2		BRANCO
45	c. costa e silva	13	2nao	52	3	2	santa luzia	2	2		1	2	2	1	1	2	2		2	2	2	2	2	2	2	2	2		1	3	1	3	9	1	1	1	3	3	1	1	3	2	11	15	3	3	4	4	1
47	c. costa e silva	13	2nao	27	2	1	santa luzia	1		2	1	2	2	1	1	2	1		2	2	2	2	2	2	2	2	2		1	1	1	1	2	2	1	1	1	1	6	1	1	2	12	14	4	4	1	1	2
48	BRANCO		2nao				BRANCO
52	c. costa e silva	13	2nao	33	3	4	senador helio campos	2	4	1	1	2	2	1	1	2	2		2	2	2	2	2	2	2	2	2		1	1	1	2	2	1	1	1	1	3	6	1	1	2	11	13	2	2	1	2	3
54	c. costa e silva	13	2nao	19	1	2	equatorial	7	4	1	2	2	2	1	1	2	1		2	2	2	2	2	2	2	2	2		2	3	3	2	3	3	3	3	3	1	6	2	1	1	12	14	2	3	1	3	4
57	c. costa e silva	13	2nao	45	2	1	alvorada	2	2		1	2	2	1	1	1	3		2	2	2	2	2	2	2	2	2		1	1	9	3	3	3	3	1	3	3	2	1	1	2	12	14	4	4	1	4	2
60	c. costa e silva	13	2nao	32	2		alvorada	6	5	1	2	2	2	1	1	1	3		2	2	2	2	2	2	2	2	2		1	1	1	2	2	1	1	1	1	1	2	1	3	1	12	14			1		1
62	c. costa e silva	13	2nao	38	3	1	equatorial	2	5		1	1	2	1	1	2	2		2	2	2	2	2	2	2	2	2		BRANCO
63	BRANCO		2nao				BRANCO
65	c. costa e silva	14	2nao	46	2	2	santa luzia	2	2	1	1	1	2	1	1	2	2		2	2	2	2	2	2	2	2	2		1	3	3	3	3	2	3	1	3	1	2	1	2	2	13	14	4	4	1	4	1
68	c. costa e silva	13	2nao	35	3	2	senador helio campos	2	4	1	1	2	2	1	1	2	2		2	2	2	2	2	2	2	2	2		1	2	3	3	2	2	1	2	1	1	1	1	3	2	11	14	3	3	2	3	1
69	c. costa e silva	14	2nao	33	3	2	equatorial	2	2	1	1	2	2	1	1	2	2		2	2	2	2	2	2	2	2	2		1	3	2	2	3	2	3	1	3	1	2	1	1	1	12	14	4	4	3	4	1
70	c. costa e silva	14	2nao	42	1		senador helio campos	2	4	2	1	2	2	1	1	1	2		2	2	2	2	2	2	2	2	2		1	2	2	2	3	2	3	1	3	1	2	1	1	1	12	14	2	1	2	1	2
71	c. costa e silva	14	2nao	43	2	2	senador helio campos		4	1	2	2	2	1	1	1	2		2	2	2	2	2	2	2	2	2		1	1	3	2	3	9	3	1	1	1	2	1	1	2	12	14	2	2	2	2	1
72	c. costa e silva	13	2nao	38	1		santa luzia	2	5		2	2	2	1	1	2	2		2	2	2	2	2	2	2	2	2		1	1	2	2	3	1	1	1	1	1	2	1	1	1	12	14	4	4	1	4	1
73	c. costa e silva	13	2nao	43	2	2	santa luzia	2	3	1	1	1	2	1	1	2	2		2	2	2	2	2	2	2	2	2		BRANCO
74	c. costa e silva	14	2nao	33	2	1	senador helio campos	2	1		1	2	2	1	1	2	2		2	2	2	2	2	2	2	2	2		BRANCO
79	c. costa e silva	13	2nao	32	2	1	santa luzia	2	4	1	1	2	2	1	1	2	2		2	2	2	2	2	2	2	2	2		1	1	2	3	2	2	1	1	3	3	6	1	1	1			3	4	2	4	2
80	c. costa e silva	13	2nao	35	2		santa luzia	2	3	1	2	1	2	1	1	2	2		2	2	2	2	2	2	2	2	2		BRANCO
81	c. costa e silva	13	2nao	40	3	1	jardim equatorial	2	6	1	2	1	2	1	1	2	2		2	2	2	2	2	2	2	2	2		1	1	2	2	2	2	2	1	2	2	6	1	1	2	12	19	1	1	1	1	1
86	c. costa e silva	12	2nao	51	3	1	senador helio campos	1	2		2	2	2	1	1	1	2		2	2	2	2	2	2	2	2	2		1	2	2	2	1	2	1	1	1	1	2	1	1	2	12	14
87	c. costa e silva	13	2nao	36		4	equatorial	2	2	1	1	1	2	1	9	1	1		2	2	2	2	2	2	2	2	2		2	1	2	3	1	2	3	1	3	1	6	1	1	2	10	14	3	3	1	4	1
88	c. costa e silva	14	2nao	49	1	2	jardim equatorial	2		1	2	2	2	1	1	2	2		2	2	2	2	2	2	2	2	2		1	3	3	3	1	1	3	1	3	1	6	1	3	2	11	14
90	c. costa e silva	14	2nao	56	1	2	alvorada	2	1		2	2	2	1	1	2	2		2	2	2	2	2	2	2	2	2		BRANCO
91	c. costa e silva	14	2nao	40	3	1	jardim equatorial	2	6	1	2	1	2	1	1	2	2		2	2	2	2	2	2	2	2	2		1	1	2	2	2	2	3	1	2	2	6	1	1	2	12	19	1	1	1	1	1
94	BRANCO		2nao				BRANCO
95	c. costa e silva	14	2nao	34	2	1	equatorial	1	4	1	2	2	2	1	1	2	2		2	2	2	2	2	2	2	2	2		1	1	3	3	2	1	3	3	3	1	6	1	1	2	12	14	3	4	2	2	1
96	c. costa e silva	14	2nao	32	2	2	senador helio campos	2	3					1	1	2	2		2	2	2	2	2	2	2	2	2		1	1	2	2	1	3	1	1	3	1	5	1	1	1	12	14	4	3	1	1	3
98	c. costa e silva	14	2nao	32	2		equatorial	2	4	2	2	2	2	1	1	2	2		2	2	2	2	2	2	2	2	2		1	2	3	3	3	3	3	3	1	3	1	3	3	2	11	14	3	1	1	3	2
	c. costa e silva	14	2nao	58	1	2		4	4		1	2	2	1	1	3	3		2	2	2	2	2	2	2	2	2		1	3	3	3	3	2	3	1	3	3	2	1	1	2	11	14	1	2	1	3	1
100	c. costa e silva	14	2nao	43	3		senador helio campos	2	3	1	1	1	2	1	1	1	2		2	2	2	2	2	2	2	2	2		1	1	1	3	2	3	1	9	3	1	1	1	1	2	11	14	1	3	1	1	1
101	BRANCO		2nao				BRANCO
102	c. costa e silva	14	2nao	31	2	2	equatorial	2	4		2	2	2	1	1	2	2		2	2	2	2	2	2	2	2	2		1	1	2	2	2	1	1	1	1	2	2	1	1	1	12	14	3	3	4		3
103	c. costa e silva	14	2nao	56			equatorial	7	2	1	1	2	2	1	1	2	2		2	2	2	2	2	2	2	2	2		BRANCO
104	c. costa e silva	14	2nao	34	3	1	equatorial	3	2	1	1	2	2	1	1	1	2		2	2	2	2	2	2	2	2	2		1	3	3	3	3	1	3	3	1	1	1	1	3	2	12	14	3	3	1	1	1
106	c. costa e silva	14	2nao	33			senador helio campos	2	3	1	1	2	2	1	1	2	2		2	2	2	2	2	2	2	2	2		1	1	2	2	9	9	1	1	3	1	2	1	1	2	9	13	4	4	4	4	2
108	c. costa e silva	14	2nao	38	3		santa luzia	2	5	1	2	2	2	1	1	2	2		2	2	2	2	2	2	2	2	2		1	1	2	2	3	3	3	1	3	2	2	3	1	2	11	13	4	2	1	4	2
109	BRANCO		2nao				BRANCO
111	c. costa e silva	14	2nao	36	2	1	senador helio campos	2	3	1	2	2	2	1	1	3	2		2	2	2	2	2	2	2	2	2		1	3	3	3	3	3	3	3	3	1	6	3	3	2	12	23	3	3	1	3	3
112	c. costa e silva	14	2nao	42	3	1	conjunto cidadão	6	4	1	1	2	2	1	1	2	2		2	2	2	2	2	2	2	2	2		1	1	2	3	3	3	3	1	3	1	2	1	1	2	11	13	3	3	3	3	1
113	c. costa e silva	14	2nao	32			jardim equatorial	2	3	5	1	1	2	1	1	1	3		2	2	2	2	2	2	2	2	2		1	1	1	1	3	2	3	1	3	1	1	1	1	2	10	14	1	3	1	3	1
121	c. costa e silva	12	2nao	37	1	2	senador helio campos	2	4		1	1	2	1	1	3	2		2	2	2	2	2	2	2	2	2		BRANCO
123	BRANCO		2nao				BRANCO
125	BRANCO		2nao				BRANCO
126	c. costa e silva	12	2nao	30	1	2	jardim equatorial	2	5	1	1	1	2	1	1	2	2		2	2	2	2	2	2	2	2	2		1	1	2	2	2	3	1	1	1	1	2	1	1	1	11		2	1	1	1	3
128	c. costa e silva	12	2nao	33	1	1	equatorial	2	2		1	1	2	1	3	2	2		2	2	2	2	2	2	2	2	2		1	1	3	2	1	1	1	1	2	1	1	1	1	1	9	13	4	3	3	2
131	BRANCO		2nao				BRANCO
132	c. costa e silva	14	2nao	39	1	4	nova esperança	7 irmã	3	1	1	1	2	1	1	2	1		2	2	2	2	2	2	2	2	2		2	1	1	1	1	1	1	1	1	1	6	3	1	2	13	14	1	2	3	4	1
134	c. costa e silva	13	2nao	35	1		senador helio campos	2	4	1	2	1	2	1	9	2	2		2	2	2	2	2	2	2	2	2		1	1	3	3	3	2	3	1	2	1	5	3	3	2			4	2	1	1	2
135	c. costa e silva	14	2nao	36				2	4		2	2	2	1	1	3	3		2	2	2	2	2	2	2	2	2		1	3	1	2	3	2	9	1	1	1	1	1	1	2	12	14	3	4	1	3	2
136	c. costa e silva	12	2nao	26	1	2	equatorial	2	4	3	2	2	2	1	1	2	1		2	2	2	2	2	2	2	2	2		1	2	2	2	1	2	2	1	3	1	5	1	3	1	12	14	4	4	2	4	2
137	c. costa e silva	13	2nao	26	1		santa luzia	2	4	3	2	2	2	1	1	2	1		2	2	2	2	2	2	2	2	2		1	2	3	2	1	2	2	1	3	1	5	1	3	1	12	14	4	4	2	4	2
138	c. costa e silva	13	2nao	45	3	2	jardim equatorial	1	4	1	1	2	2	1	1	2	2		2	2	2	2	2	2	2	2	2		1	3	1	1	3	2	1	1	3	3	1	1	3	3	11	13	2	1	1	1	1
139	c. costa e silva	13	2nao	32	2		senador helio campos	2	4	4	2	2	2	1	1	1	2		2	2	2	2	2	2	2	2	2		1	9	9	3	1	3	3	1	3	3	5	1	1	1	10			1	3		2
140	c. costa e silva	13	2nao	33	3	4	senador helio campos	1	1		1	2	2	1	1	2	3		2	2	2	2	2	2	2	2	2		1	3	3	3	3	3	3	3	3	3	6	3	3	2	12	14
141	c. costa e silva	12	2nao	31	3	4	equatorial	2	4	1	1	1	2	1	1	2	2		2	2	2	2	2	2	2	2	2		1	3	3	2	2	3	1	1	1	3	2	1	1	2	12	14	3	3	3	4	1
142	c. costa e silva	12	2nao	31	3	4	equatorial	2	4	1	1	1	2	1	1	2	2		2	2	2	2	2	2	2	2	2		1	3	3	2	2	3	1	1	1	3	2	1	1	2	12	14	3	3	3	4	1
143	BRANCO		2nao				BRANCO
144	c. costa e silva	13	2nao	37	1	1	equatorial	1	3	1	1	1	2	1	1	2	1		2	2	2	2	2	2	2	2	2		1	2	1	1	1	2	1	1	2	3	1	2	1	2	12	13	4	3	1	2	1
145	c. costa e silva	13	2nao	33	3	2	santa luzia	2	2	1	2	2	1 aux reclusão	1	1	2	2		2	2	2	2	2	2	2	2	2		1	1	3	2	1	2	1	1	1	1	1	1	1	1	12	13	3	4	1	3	3
146	c. costa e silva	12	2nao	37	1	2	alvorada	2	4	1	1	2	2	1	1	2	2		2	2	2	2	2	2	2	2	2		1	1	2	2	2	1	1	1	1	1	5	1	1	1	11	17	3	3	1	1	2
147	c. costa e silva	12	2nao	44	1		equatorial	2	6	2	1	2	2	1	1	1	1		2	2	2	2	2	2	2	2	2		1	1	2	3	1	1	3	1	3	1	5	1	1	2	10	12	1	2	1	4	2
148	c. costa e silva	12	2nao	35	2	1	senador helio campos	2	4	1	1	1	2	2		4	4	1	2	2	1	2	2	2	2	2	2		1	3	3	2	3	3	3	1	3	1	2	1	1	1	12	14	3	2	2	4	2
149	c. costa e silva	13	2nao	32	1		alvorada	1	1	1	2	1	2	1	1	2	2		2	2	2	2	2	2	2	2	2		1	1	3	3	3	1	3	1	1	2	5	1	3	2			2	1	1	1	3
151	c. costa e silva	13	2nao	32	1	1	jardim equatorial	2	2	1	1	2	2	1	1	2	2		2	2	2	2	2	2	2	2	2		3	1	3	3	2	3	3	1	3	1	6	1	1	2	11	14	3	3	1	2	4
156	c. costa e silva	12	2nao	29	3	2	centenário	2	5	2	2	2	2	1	1	2	1		2	2	2	2	2	2	2	2	2		1	1	2	2	2	1	1	1	2	1	6	1	1	1	9	12	3	2	1	2	2
157	BRANCO		2nao				BRANCO
159	c. costa e silva	12	2nao	33	3		liberdade	2	4	2	2	2	2	1	1	3	1		2	2	2	2	2	2	2	2	2		1	1	1	2	2	1	1	1	2	1	2	1	1	1	11	14	4	4	4	4	1
160	c. costa e silva	12	2nao	45	1		buritis	2	4	1	1	2	2	1	1	2	2		2	2	2	2	2	2	2	2	2		1	1	2	2	2	1	2	1	1	1	4	1	1	2	12	14	2	1	2	1	1
teste 663	Camilo Dias	14	2nao	23	1		alvorada	5	3	1	2	2	2	3	3			1	1	2	2	2	2	2	2	2			1	1	1	3	3	1	3	2	1	1	6	3	2	2			1	2	2	3	1
teste 666	Camilo Dias	14	2nao	37	3	1	alvorada	2	3	1	1	2	2	1	1		2	1	2	2	2	2	2	2	2	2			1	3	2	2	2	2	2	1	3	1	2	1	1	2	12	14	4	3	1	3	1
teste 669	Camilo Dias	15	2nao	38	3	4	nova cidade	2	4	2	2	2	2	1	1	2	1		2	2	2	2	2	2	2	2			1	1	3	2	2	2	3	1	2	1	2	1	1	2	12	14	2	4	3	4	1
teste 671	Camilo Dias	14	2nao	38	3		alvorada	2	5	2	2	2	2	1		2	2		2	2	2	2	2	2	2	2			1	1	2	2	2	1	1	1	2	2	2	1	1	2	9	13	2	4	4	2	1
teste 672	Camilo Dias	14	2nao	36	1	2	cruviana	2	5	1	1	2	2	1		2	2		2	2	2	2	2	2	2	2			1	1	1	2	1	1		1	1	2	2	1	2	2	9		4	1	4	4	1
teste 674	Camilo Dias	14	2nao	37	2	2	liberdade	1	5	1	1	1	2	1	1	2	2		2	2	2	2	2	2	2	2			1	1	2	2	3	2	3	1	1	1	1	1	1	2	9	14	4	4	1	4	3
teste 675	Camilo Dias	14	2nao	38	1	2	Dr silvio botelho	2	5	1	1	2	2	1	1	2	2		2	2	2	2	2	2	2	2			1	3	2	2	3	2	3	1	3	3	1	1	1	2	12	14	3	4	2	4	2
teste 678	Camilo Dias	14	2nao	33	1		liberdade	2	3		1	1	2	1	1	2	2	1	2	2	2	2	2	2	2	2			1	1	1	1	3	3	3	3	3	1	1	1	1	2	12	14	1	1	1	1	1
teste 679	Camilo Dias	14	2nao	39	2	1	nova canaã	2	6	2	2	2	2	1	1	2	2		2	2	2	2	2	2	2	2			1	1	2	2	2	2	3	1	3	3	6	1	3	2	12	14	4	4	2	4	2
teste 680	Camilo Dias	14	2nao	48	1		liberdade	2	6	2	2	2	2	1	1	2	2		2	2	2	2	2	2	2	2			1		3		2		3		1		1	1	1	2	11	14	4	4	3	3	3
teste 681	Camilo Dias	14	2nao	44	1	2	cruviana	2	4	1	2	2	2	1	1	2	2		2	2	2	2	2	2	2	2			1	2	2	2	2	2	1	2	3	1	1	1	1	2	10	13	3	2	1	3	2
teste 685	Camilo Dias		2nao				BRANCO
teste 686	Camilo Dias	12	2nao	30	3	1	Dr silvio leite	2	5	1	1	1	2	1	1	2	2		2	2	2	2	2	2	2	2			1	1	3	3	3	3	3	1	1	3	6	1	1		9	14	2	2	1	2	1
teste 687	Camilo Dias	14	2nao	38	2		liberdade	2	5	1	1	1	2	1	1	1	2		2	2	2	2	2	2	2	2			1	1	2	2	2	1	1	1	3	2	2	1	1	2	11	13	4	4	4	4	1
teste 688	Camilo Dias	14	2nao	34	2	1	2	2	2	1	2	1	2	1	1	2	2		2	2	2	2	2	2	2	2			1	1	2	3	2	1	1	1	3	1	2	1	1	2	11	14	4	4	3	4	1
teste 691	Camilo Dias	13	2nao	39	2	1	alvorada	1	4	1	2	2	2	1	1	1	2		2	2	2	2	2	2	2	2			2	1	1	2	1	2	1	3	1	1	2	1	1	2	12	14	3	1	1	3	1
teste 692	Camilo Dias	14	2nao	45	3	1	pintolandia	2	6	3	2	2	2	1	1	2	2		2	2	2	2	2	2	2	2			1	1	3	3	2	1	3	1	2	3	2	1	3	1	9	15	3	4	3	3	1
teste 693	Camilo Dias	12	2nao	50	1		liberdade	2			2	2	2	1	1	1			2	2	2	2	2	2	2	2			1	1	2	2	2	2			1	1	2	1	1	2	11	13	4	4		4	1
teste 694	Camilo Dias	13	2nao	37	3		asa branca	1	6	2	2	2	2	1	1	2	2		2	2	2	2	2	2	2	2			1	2	3	2	2	3	1	1	1	1	5	2	1	2	11	14	3	2	1	1	2
teste 696	Camilo Dias	13	2nao	44	2		tancredo neves	2	3	1	2	1	2	1		1	1	2	2	2	2	2	2	2	2	2	Aumento do peso, risco de obesidade, aumento das mamas		1	1	2	2	2	1	1	1	2	3	6	1	3	2	10	13	3	4	1	4	3
teste 697	Camilo Dias	13	2nao	40	3	1	nova canaã	2	6	3	2	2	2	1	1	2	2		2	2	2	2	2	2	2	2			1	1	3	2	2	1	3	1	1	1	6	1	1	2			4	4	4	4	1
teste 698	Camilo Dias	13	2nao	54	2	1	Dr silvio botelho	3	2	2	2	2	2	1	1	2	2	2	2	2	2	2	2	2	2	2			1	1	2	2	3	1	2	1	3	3	6	1	1	2	12	13	4	4	3	4	2
teste 6	Camilo Dias		2nao				BRANCO
teste 700	Camilo Dias		2nao				BRANCO
teste 701	Camilo Dias	14	2nao	33	3		asa branca	2	5	2	2	2	2	1	1	2	2		2	2	2	2	2	2	2	2			1	1	1	2	3	1	1	1	2	1	2	1	1	2	9	16	3	1	1	3	1
teste 704	Camilo Dias	14	2nao	45	3	1	asa branca	2	6	3	2	2	2	1	1	1	2		2	2	2	2	2	2	2	2			1	1	2	2	2	1	1	1	2	2	2	1	1	2	12	14	1	1	1	1	2
teste 706	Camilo Dias	14	2nao	47	2	2	buritis	2	6	1	2	2	2	1	1	2	2		2	2	2	2	2	2	2	2			1	1	2	2	2	1	1	1	1	3	1	1	1	2	11	14	4	4	4	4	1
teste 712	Camilo Dias	13	2nao	39	3	2	liberdade	2		1	1	2	2	1	1	2	2		2	2	2	2	2	2	2	2			1	1	3	3	3	1	3	1	3	1	1	1	1	2	11	14	4	4	3	4	3
teste 718	Camilo Dias	14	2nao	50	2		liberdade	1	4	3	2	2	2	1	1	2	2		2	2	2	2	2	2	2	2			1	1	3	3	2	2	3	1	3	1	2	1	3	1	11	14	4	4	4	4	1
teste 719	Camilo Dias	13	2nao	33	1	1	buritis	2	4	1	1	2	2	1	1	1	2		2	2	2	2	2	2	2	2			1	2	2	2	2	1	2	1	3	2	2	3		1	11	13	3		2	2	1
teste 162	Camilo Dias	12	2nao	37	1	1	liberdade	1	5	1	1	2	2	1	1	3	1		2	2	2	2	2	2	2	2			1	1	2	2	3	2	3	1	1	1	2	1	1	2	9	14	4	4	1	4	3
teste 163	Camilo Dias	12	2nao	38	1	2	liberdade	2	4	1	1	1	2	1	1	2	2	1	2	2	2	2	2	2	2	2
teste 165	Camilo Dias	12	2nao	34	1	1	Dr silvio leite	2	4	2	2	2	2	1	1	2	2		2	2	2	2	2	2	2	2
teste 166	Camilo Dias		2nao				BRANCO
teste 168	Camilo Dias	12	2nao	34	3		6	7	6	3	2	2	2	1	1	2	2		2	2	2	2	2	2	2	2			1	1	2	2		1	1	1	1	1	2	1	1	2			3	4	4	3	1
teste 169	Camilo Dias	12	2nao	47	1	1	cinturão verde	2	5	5	2	2	2	1	1	1	2	1	2	2	2	2	2	2	2	2			1	1	3	2	2	3	1	1	1	1	6	1	1	2			3	3	2	3	1
teste 171	Camilo Dias	12	2nao	38	1	1	buritis	2	6	3	2	2	2	1	1	2	2		2	2	2	2	2	2	2	2			1	1	3	2	2	2	3	1	3	1	2	1	1	1	12	14	4	3	4	4	1
teste 172	Camilo Dias		2nao				BRANCO	2	4	1	1	1	2	2		4	4	3	2	2	2	2	2	1	1	2			1	1	3	2	2	3		1	2	1	2	1	3	1	9	12	2	1	1	3	3
teste 173	Camilo Dias	12	2nao	48	2	1	equatorial	1	4	1	2	2	2	1	1	3	1		2	2	2	2	2	2	2	2			1	1	2	2	2	3	3	1	3	3	1	1	1	1	12	14	4	4	4	4	1
teste 174	Camilo Dias	12	2nao	30	1		alvorada	2	4	2	2	2	2	1	1	3	1		2	2	2	2	2	2	2	2			1	1	3	2	2	3	3	1	3	1	1	1	3	2			4	3	2	4	2
teste 176	Camilo Dias	13	2nao	38	1		liberdade	2	3	2	2	2	2	1		2		1	2	2	1	2	2	2	2	2			1	3	1	2	1	2	3	3	2	1	3	3	2	2	11	18	1	2	1	2	2
teste 177	Camilo Dias	13	2nao	36	2	2	liberdade	2	6	3	2	2	2	1	1	2	2		2	2	2	2	2	2	2	2			1	1	2	2	1	2	1	1	1	1	6	1	1	2			4	3	4	3	1
teste 178	Camilo Dias	12	2nao	30	1	2	buritis	2	5	1	2	2	2	1	1	2	2	2	2	2	2	2	2	2	2	2			1	1	1	2	2	1	1	1	2	2	2	2	3	1	12	14	4	4	2	4	2
teste 179	Camilo Dias	12	2nao	37	1	2	cinturão verde	2	5	2	1	1	2	1	1	2	2	2	2	2	2	2	2	2	2	2			1	1	3	2	2	2	3	1	3	1	1	1	1	2			4	4	3	4	1
teste 180	Camilo Dias	13	2nao	38	2	2	senador hélio campos	2	4	2	2	2	2	1	1	2	2		2	2	2	2	2	2	2	2			1	1	3	2	2	2	2	1	3	1	6	1		2			4	4	4	4	1
teste 181	Camilo Dias	12	2nao	50	3	1	equatorial	1	4	1	1	2	2	1	1	2	1	1	2	2	2	2	2	2	2	2			1	1	3	3	1	2	3	1	3	1	1	1	1	2	11	13	3	2	2	3	1
teste 182	Camilo Dias	13	2nao	37	3		buritis	2	5		1	2	2	1	1	2	2		2	2	2	2	2	2	2	2			2	2	3	2	1	1	3	1	3	1	1	1	1	2	13	14	4	4	1	4	1
teste 183	Camilo Dias	12	2nao	34	1		liberdade	6	6	2	2	2	2	1	1	2	2		2	2	2	2	2	2	2	2			1	3	2	2	3	3	3	1	3	3	1	1	1	1	11	14	4	4	4	4	3
teste 184	Camilo Dias	12	2nao	54	2		Dr silvio botelho	3	2	5	2	2	2	1	1	2	2	1	2	2	2	2	2	2	2	2			1	1	2	2	2	1	2	1	3	3	1	1	1	2	11	13	4	3	3	3	2
teste 187	Camilo Dias	13	2nao	30	2	2	senador hélio campos	2	4	1	2	1	2	1	1	2	2	1	2	2	2	2	2	2	2	2			1	1	2	2	2	1	3	3	1	1	6	1	1	1	12	13	3	3	3	3	2
teste 190	Camilo Dias	12	2nao	39	2	2	liberdade	5	4	2	2	2	2	1	1	2	2	1	2	2	2	2	2	2	2	2			1	1	2	2	2	2	1	1	2	1	2	1	1	2	12	14	4	4	4	4	1
teste 196	Camilo Dias		2nao				BRANCO
teste 197	Camilo Dias	14	2nao	31	3		caimbé	2	4	1	2	2	2	1	1	1	2	1	2	2	2	2	2	2	2	2			1	1	3	2	2	1	3	1	3	1	2	1	2	1	11	14	3	3	2	3	1
teste 1	Camilo Dias	13	2nao	30	1	1	liberdade	2	5	1	2	2	2	1	1	1	2		2	2	2	2	2	2	2	2			1	1	3	3	2	1	1	1	1	1	2	1	1		11	14	4	3	1	2	1
teste 200	Camilo Dias	14	2nao	30	1		liberdade	2	5	1	2	2	2	1		1		1	2	2	2	2	2	2	2	2			1	1	2	2	2	3	1	1	2	1	2	1	1	1	9	12	4	4	4	4	4
questionário 04	IBR	14	1sim	44	3	1	jardim floresta	1	6	6	2	2	2	1	1	2	2	2	2	2	2	2	2	2	2	1	2		1	1	2	2	2	1	3	1	2	3	6	2	3	2	11	14	4	2	1	4	4
questionário 0500	IBR		1sim				BRANCO
questionário 0501	IBR		1sim				BRANCO
questionário 0502	IBR		1sim				BRANCO
questionário 0503	IBR		1sim	45	1		cambará	7	4	1	2	2		1		2	2	1	2	2	2	2	2	2	2	2	não tem mais filhas pequenas		1	1	2	2	3	1	3	1	2	1	2	1	1	1	7	14	3	3	2	3	2
questionário 0504	IBR	12	1sim	33	3	2	senador hélio campos	1	5	2	2	2	2	1	1	2	2		2	2	2	2	2	2	2	2	2		1	1	1	2	2	1	1	1	2	1	2	1	1	2	12	14	3	4	4	4	1
questionário 0505	IBR		1sim				BRANCO
questionário 0506	IBR		1sim				BRANCO
questionário 0507	IBR		1sim				BRANCO
questionário 0508	IBR		1sim				BRANCO
questionário 0509	IBR		1sim				BRANCO
questionário 0510	IBR		1sim				BRANCO
questionário 0511	IBR	13	1sim	53	3	1	caçari	2	6	6	2	2	2	1	1	2	2		2	2	2	2	2	2	2	2	2		1	1	3	3	2	3	1	1	3	3	2	3	3	2	12	14	4	4	1	4	2
questionário 0512	IBR	14	1sim	51	1	2	paraviana	2	6	5	2	2	2	1	1	2	2		2	2	2	2	2	2	2	2	2		1	1	2	2	2	2	1	1	1	1	2	1	1	2	9	11	4	2	2	2	1
questionário 0513	IBR	14	1sim	45	2	1	mecejana	2	6		2	2	2	1	1	2	1	2	2	1	2	2	2	2	2	2	2		1	1	1	2	2	1	1	1	2	3	6	1	9	3	9	13	4	4	2	4	3
questionário 0514	IBR	14	1sim	51	1	2	paraviana	2	5	5	2	2	2	1	1	2	2		2	2	2	2	2	2	2	2	2		1	1	2	2	2	2	1	1	1	1	2	1	1	2	9	11	4	2	2	3	1
questionário 0515	IBR	14	1sim	36	3	2	operário	1	4	3	2	2	2	1	1	2	2		2	2	2	2	2	2	2	2	2		1	1	2	2	2		1		3		2	1	2	1	11	14	4	4	4	1	3
questionário 0516	IBR		1sim				BRANCO
questionário 0517	IBR	13	1sim	53	1	1	paraviana	2	6	6	2	2	2	1	1	2	2		2	2	2	2	2	2	2	2	2		1	1	2	2	2	1	1	1	1	3	2	1	1	2	9	11	4	4	4	4	1
questionário 0518	IBR		1sim				BRANCO
questionário 0519	IBR	14	1sim	32	1	1	pricumã	1	6	2	2	2	2	1	1	1	2		2	2	2	2	2	2	2	2	2		1	1	3	3	2	3	3	3	3	3	1	3	3	1			4	4	3	2	1
questionário 0520	IBR		1sim				BRANCO
questionário 0521	IBR	14	1sim	39	1	1	centenário	2	6	2	2	2	2	1	1	2	1	1	2	2	1	2	2	2	2	2	2		1	1	3			2	3	1	2	3	2	1	3	2	12	15	4	4	1	4	2
questionário 0522	IBR	14	1sim	37	3	2	centenário	2	6	5	2	2	2	1	1	2	1	1	2	2	1	2	2	1	2	2	2		1	1	1	3	2	2	1	1		1	2	1	2	1	13	14	4	4	2	4	2
questionário 0523	IBR	14	1sim	48	3	2	buritis	2	6	2	2	2	2	1	1	2	1		2	2	2	2	2	2	2	2	2		1	1	2	2	3	2	3	1	1	1	1	1	1	2	12	14	2	3	1	4	3
questionário 0524	IBR		1sim				BRANCO
questionário 0525	IBR		1sim				BRANCO
questionário 0526	IBR		1sim				BRANCO
questionário 0527	IBR	14	1sim	43	1	2	pricumã	2	6	3	2	2	2	2		4	4	1	2	2	1	2	2	1	2	2	2		1	1	1	2	2	1	1	1	2	2	2	1	1	2	11	14	4	4	2	4	1
questionário 0528	IBR	14	1sim	35	1		cinturão verde	2	4	2	2	2	2	1	1	2	1		2	2	2	2	2	2	2	2	2		1	1	2	2	2	1	1	1	1	1	6	1	3	1	12	13	4	2	1	4	3
questionário 0529	IBR	14	1sim	37	1	3	jardim floresta	2	6	5	2	2	2	2		4	4	2	1	1	2	2	2	2	2	2	2		1	1	2	2	2	1	1	1	3	1	2	1	2	1	9	13	4	4	4	4	3
questionário 0530	IBR	12	1sim	41	3		tancredo neves	1	6	3	2	2	2	1	1	2	2		2	2	2	2	2	2	2		2		1	1	3		2	1	1	1	2	1	2	1	3	1	9	14	4	4	4	4	3
questionário 0531	IBR		1sim				BRANCO
questionário 0532	IBR	12	1sim	37	1	1	são francisco	2	6	3	2	2	2	1	1	2	2		2	2	2	2	2	2	2	2	2		1	1	2	2	2	1	1	1	1	1		1	1	1	9	11	4	2	3	4	3
questionário 0533	IBR		1sim				BRANCO
questionário 0534	IBR	12	1sim	31	3	1	santa tereza	2	5	5	2	2	2	1	1	3	1		2	2	2	2	2	2	2	2	2		1	1	1	2	2	1	1	1	1	1	2	2	2	2	10	14	4	4	4	4	2
questionário 0535	IBR	12	1sim	52	1	2	mecejana	6	6	3	2	2	2	1	1	2	2		2	2	2	2	2	2	2	2	2		1	1	1	2	2	1	3	1	2	3	2	1	1	1	11		4	4	4	4	1
questionário 0536	IBR		1sim				BRANCO
questionário 0537	IBR	12	1sim	28	1	2	caimbé	2	6	3	2	2	2	1	1	3	1		2	2	2	2	2	2	2	2	2		1	1	1	2	2	1	1	1	2		2	1	3	2	9	11	4	4	1	4	3
questionário 0538	IBR		1sim				BRANCO
questionário 0539	IBR	12	1sim	38	3	2	aparecida	2	5	2	2	2	2	1	1	3	1		2	2	2	2	2	2	2	2	2		1	1	2	2	2	1	1	1	1	1		3	1	2	11		3	2	2	4	2
questionário 0540	IBR	12	1sim	30	3	1	jardim tropical	2	4	3	2	2	2	2		4	4	2	2	2	2	2	2	1	2	2	2		1	1	2	2	3	3	3	1	2	1	2	3	3	2	9	12	4	4	4	4	4
questionário 0541	IBR		1sim				BRANCO
questionário 0542	IBR	12	1sim	26	1	1	aparecida	2	5	2	2	2	2	1	1	2	2		2	2	2	2	2	2	2	2	2		1	1	1	3	2	3	3	1	3	1	6	1	2	2	12	21	4	4	4	4	3
questionário 0543	IBR	12	1sim	44	1	1	caimbé	2	4	4	2	2	2	1	1	3	1	1	2	2	2	2	2	2	2	2	2		1	1		2		1	1	1	2	1	2	1	2	2	9	13	4	4	4	4	3
questionário 054	IBR		1sim				BRANCO
questionário 0545	IBR	12	1sim	42	3	1	paraviana	2	4	3	2	2	2	1	1	2	2		2	2	2	2	2	2	2	2	2		1		3	3	3	3	3	3	3	3	3	1	1	2	9	11	4	4	4	4	1
questionário 0546	IBR	12	1sim	32	3	1	jóquei clube	1	5	4	2	2	2	1	1	2	2	1	2	2	2	2	2	2	2	2	2		1	1	2	2	2	2	1	1	2	2	2	1	1	2	10	16	4	3	3	4	3
questionário 0547	IBR	12	1sim	40	3	2	caranã	2	5	4	2	2	2	1	1	3	1		2	2	2	2	2	2	2	2	2		1	1	3	2	2	1	1	1	3	1	6	1	1	2	11		4	4	2	4	1
questionário 0548	IBR	12	1sim	36	3	1	canarinho	1	6	5	2	2	2	1	1	2	2		2	2	2	2	2	2	2	2	2		1	1	2	2	2	2	3	1	3	2	1	1	1	2	9	18	4	4	1	4	2
questionário 0549	IBR		1sim				BRANCO
questionário 0550	IBR	13	1sim	38	1	1	raiar do sol	2	5	3	2	2	2	1	1	1	2		2	2	2	2	2	2	2	2	2		1	1	2	2	2	3	1	1	2	3	6	1	1	2	12	14	4	4	4	4	1
questionário 0551	IBR		1sim				BRANCO
questionário 0552	IBR		1sim				BRANCO
questionário 0553	IBR		1sim				BRANCO
questionário 0554	IBR		1sim				BRANCO
questionário 0555	IBR	12	1sim	46	1	2	caimbé	1	5	5	2	2	2	1	1	2	1	1	1	2	2	2	2	2	2	2	2		1	1	3	2	2	3	1	1	2	1	2	1	1	2	11	14	4	2	1	3	1
questionário 0556	IBR		1sim				BRANCO
questionário 0557	IBR		1sim				BRANCO
questionário 0558	IBR	12	1sim	33	1	1	31 de março	2	6	3	2	2	2	1	1	3	1		2	2	2	2	2	2	2	2	2		1	1	1	2	2	1	1	1	1	1	6	3	2	2	9	12	4	4	2	3	1
questionário 0559	IBR	12	1sim	43	1	2	buritis	2	4	4	2	2	2	2		4	4	1	2	2	2	2	2	2	2	2	não quis ser vacinada		1		2	2		2	2	1	2	1	2	1	1	1
questionário 0560	IBR	12	1sim	52	3	1	aeroporto	1	6	6	2	2	2	1	1	2	2		2	2	2	2	2	2	2	2	2		1	1	3	2	2	3	1	1	3	2	2	1	1	2	9	13	4	4	4	4	1
questionário 0561	IBR	12	1sim	51	3	1	cinturão verde	1	5	4	2	2	2	1	1	2	2		2	2	2	2	2	2	2	2	2		1	1	2	2	2	3	3	3	2	1	2	1	2	2			3	2	1	2	3
questionário 0562	IBR	13	1sim	49	3	1	mecejana	2	6	6	2	2	2	1	1	2	2		2	2	2	2	2	2	2	2	2		1	1	2	2	2	3	1	1	2	3	5	1	1	2	12	14	4	4	4	4	1
questionário 0563	IBR		1sim				BRANCO
questionário 0564	IBR	12	1sim	38	1	4	caimbé	2	6	3	2	2	2	1	1	2	2		2	2	2	2	2	2	2	2	2		1	1	2	2	2	1	1	1	2	1	2	1		2	11	15	4	4	4	4	1
questionário 0565	IBR		1sim				BRANCO
questionário 0566	IBR		1sim				BRANCO
questionário 0567	IBR		1sim				BRANCO
questionário 0568	IBR		1sim				BRANCO
questionário 0569	IBR	12	1sim	46	2	2	cauamé	1	6	4	2	2	2	1	1	2	2		2	2	2	2	2	2	2	2	2		1	1	1	2	2	1	1	1	2	1	1	1	1	1	10	14	3	3	3	3	3
questionário 0570	IBR		1sim				BRANCO
questionário 0571	IBR	14	1sim	42	1	2	31 de março	2	6	5	2	2	2	1	1	1	2		2	2	2	2	2	2	2	2	2		1	1	2	2	2	1	1	1	1	1	2	1	1	2	12	15	4	4	1	4	3
questionário 0572	IBR	13	1sim	50	1	1	canarinho	2	2	4	2	2	2	1	1	2	2		2	2	2	2	2	2	2	2	2		1	1	2	1	1	1	1	1	1	1	1	1	1	1	11	13	3	1	1	4	1
questionário 0573	IBR	13	1sim	37	1	1	31 de março	2	6	2	2	2	2	1	1	2	1		2	2	2	2	2	2	2	2	2		1	1	2	2	3	1	3	1	3	3	6	1	1	2	9	13	4	4	3	4	2
questionário 0574	IBR		1sim				BRANCO
questionário 0575	IBR	12	1sim	47	4	1	paraviana	2	6	6	2	2	2	1	1	2	2		2	2	2	2	2	2	2	2	2		1	1	1	2	2	1	1	1	2	1	2	1	1	2	11	13	4	2	3	4	1
questionário 0576	IBR		1sim				BRANCO
questionário 0577	IBR		1sim				BRANCO
questionário 0578	IBR	13	1sim	48	1	2	caimbé	1	6	4	2	2	2	1	1	2	2		2	2	2	2	2	2	2	2	2		1	1	1	1	2	1	2	1	2	3	6	1	3	2	11	13	4	3	2	4	2
questionário 0579	IBR	13	1sim	33	2	2	caranã	2	5	6	2	2	2	1	1	2	2		2	2	2	2	2	2	2	2	2		1	1	3	2	1	1	1	1	3	2	6	1	1	1	10	13	3	4	1	4	2
questionário 0580	IBR		1sim				BRANCO
questionário 0581	IBR		1sim				BRANCO
questionário 0582	IBR		1sim				BRANCO
questionário 0583	IBR	13	1sim	33	1	1	nova cidade	2	6	3	2	2	2	1	1	2	2		2	2	2	2	2	2	2	2	2		1	1	3	3	3	3	3	3	3	3	2	1	3	1			4	3	4	4	1
questionário 0584	IBR	13	1sim	52	3	3	são vicente	2	5	5	2	2	2	1		2		2	2	2	2	2	2	2	2	2	2			1	2	2	2	3	1	1	1	2	1	3	3	2	12	15	4	4	4	3	3
questionário 0585	IBR	14	1sim	40	1	2	pricumã	2	6	6	2	2	2	1	1	2	1	1	2	1	2	2	2	2	2	2	2		1	1	1	2	2	1	1	1	1	2	1	3	1	1			4	4	1	4	3
questionário 0586	IBR	13	1sim	35	1	2	buritis	2	6	3	2	2	2	1	1	2	2		2	2	2	2	2	2	2	2	2		1	1	2	3	2	1	2	1	2	2	6	1	1	2	10	13	4	4	1	4	1
questionário 0587	IBR		1sim				BRANCO
questionário 0588	IBR		1sim				BRANCO
questionário 0589	IBR	13	1sim	40	1	1	pricumã	2	3	2	2	2	2	1	1	1	2		2	2	2	2	2	2	2	2	2		1	1	1		2	2	1	1	1	1	1	1	1	2	9	13	3	3	3	4	1
questionário 0590	IBR	12	1sim	44	3	1	cinturão verde	2	6	4	2	2	2	2			4	3	2	2	2	2	2	1	2	2	ela é alérgica		1	1	3	2	3	1	1	1	2	1	6	3	1	2	8	13	4	4	1	4	1
questionário 0591	IBR		1sim				BRANCO
questionário 0592	IBR		1sim				BRANCO
questionário 0593	IBR	13	1sim	36	1	1	dos estados	2	5	4	2	2	2	1	1	2	1		2	2	2	2	2	1	2	2	2		1	1	3	2	2	3	1	1	2		2	1	1	2	9	13	4	3	2	4	1
questionário 0594	IBR	14	1sim	41	3	3	cauamé	2	6	4	2	2	2	1	1	2	2		2	2	2	2	2	2	2	2	2		1	1	3	2	3	3	3	1	3	1	2	1	3	2	11	19	4	4	4	4	4
questionário 0595	IBR	13	1sim	45	3	2	jardim floresta	2		6	2	2	2	1	1	2	2		2	2	2	2	2	2	2	2	2		1	1	2	2	2	1	1	1	3	1	2	1	1	2	11	13	4	4	2	4	2
questionário 0596	IBR		1sim				BRANCO
questionário 0597	IBR		1sim				BRANCO
questionário 0598	IBR		1sim				BRANCO
questionário 05	IBR	13	1sim	41	2	1	mecejana	1	6	4	2	2	2	1	1	2	2		2	2	2	2	2	2	2	2	2		1	1	2	2	2	1	2	1	2	1	6	1	2	2			3	2	4	2	1
questionário 0600	IBR	12	1sim	41	3	1	dos estados	2	6	4	2	2	2	1	1	2	2		2	2	2	2	2	2	2	2	2		1	1	1	2	2	1	1	1	2	2	2	1	1	2	11	13	4	4	1	4	2
questionário 0601	IBR	12	1sim	38	3	1	caçari	2	6	4	2	2	2	1	1	2	2		2	2	2	2	2	2	2	2	2		1	1	1	3	2	1	1	1	2	2	6	1	2	2	11	14	4	4	4	4	1
questionário 0602	IBR		1sim				BRANCO
questionário 0603	IBR	13	1sim	43	3	1	paraviana	1	6	2	2	2	2	1	1	2	2		2	2	2	2	2	2	2	2	2		1	1	3	2	2	2	1	1	2	1	2	1	1	2	12	14	4	4	3	4	1
questionário 0604	IBR	13	1sim	30	1	1	jóquei clube	2	6	3	2	2	2	1	1	2	1	1	2	2	2	2	2	2	2	2	2		1	1	2	2	2	2	3	1	1	1	1	1	1	2	12		4	1	1	1	2
questionário 0605	IBR	13	1sim	39	3	2	mecejana	2	6	4	2	2	2	1	1	1	1	3	2	1	2	2	2	2	2	2	2		1	1	2	2	2	2	3	1	1	2	6	1	1	2	12	14	4	4	1	4	1
questionário 0606	IBR	12	1sim	41	3	1	caçari	1	6	6	2	2	2	1	2	1	3		2	2	2	2	2	2	2	2	2		1	1	3	2	2	1	1	1	2	2	6	1	3	1	11	13	4	4	4	4	1
questionário 0607	IBR	13	1sim	39	3	2	mecejana	2	6	3	2	2	2	1	1	2	2		2	2	2	2	2	2	2	2	2		1	1	2	2	2	3	1	1	3	3	2	1	3	2			4	3	2	4	1
questionário 0608	IBR	13	1sim	51	3	1	alvorada	1	4	3	2	2	2	1	1	2	2		2	2	2	2	2	2	2	2	2		1	1	2	2	2	1	2	1	2	1	2	1	2	1	9	13	3	1	4	1	2
questionário 0609	IBR	13	1sim	42	3	1	nova canaã	2	6	2	2	2	2	1	1	2	2		2	2	2	2	2	2	2	2	2		1	1	1	2	2	1	1	1	1	1	2	1	2	1	11	13	4	3	2	2	1
questionário 0610	IBR		1sim				BRANCO
questionário 0611	IBR	13	1sim	41	3	2	bela vista	2	5	5	2	2	2	1	1	1	2		2	2	2	2	2	2	2	2	2		1	1	3	2	2	1	1	1	2	2	6	1	2	1	12	14	4	4	2	4	1
questionário 0612	IBR	12	1sim	28	1	2	caranã	2	5	3	2	1	2	1	1	2	2		2	2	2	2	2	2	2	2	2		1	1	3	3	2	1	1	1	2	1	1	1	1	2	12	14	4	4	4	4	1
questionário 0613	IBR	12	1sim	47	3	1	mecejana	2	4	3	2	2	2	1	1	2	2		2	2	2	2	2	2	2	2	2		1	1	1	3	2	1	1	1	2	2	6	1	1	2	9	12	3	4	3	3	1
questionário 0614	IBR	12	1sim	35	3	4	são francisco	2	3	2	2	2	2	1	1	3	1		2	2	2	2	2	2	2	2	2		1	1	2	2	2	1	2	1	2	3	6	1	3	2	11	13	4	4	3	4	1
questionário 0615	IBR		1sim				BRANCO
questionário 0616	IBR		1sim				BRANCO
questionário 0617	IBR	12	1sim	43	3		liberdade	2	5	3	2	2	2	1	1	2	2		2	2	2	2	2	2	2	2	2		1	1	2	2	2	3	3	1	1	1	6	2	2	2	9	11	4	1	2	4	1
questionário 0618	IBR		1sim				BRANCO
questionário 0619	IBR	12	1sim	40	1	1	são francisco	2	6	4	2	2	2	1	1	3	1		2	2	2	2	2	2	2	2	2		1	1	2	2	3	3	3	1	2	3	6	3	3	1	12	13	4	3	1	4	3
questionário 0620	IBR	12	1sim	41	3	1	jardim tropical	2	4	2	1	2	2	1	1	2	2		2	2	2	2	2	2	2	2	2		1	1	3	2	2	1	3	1	3	1	1	1	1	1	11	13	4	4	2	4	1
questionário 0621	IBR	12	1sim	35	3	2	cinturão verde	2	6	2	2	2	2	1	1	3	1		2	2	2	2	2	2	2	2	2		1	1	3	2	2	1	1	1	3	1	2	1	2	1	12		4	3	1	4	2
questionário 0623	IBR	12	1sim	43	2	2	santa tereza	2	6	2	2	2	2	1	1	2	2		2	2	2	2	2	2	2	2	2		1	1	2	2	2	2	1	1	3	1		1	1	1	11	13	4	4	1	4	1
questionário 0624	IBR	12	1sim	45	3	2	mecejana	1	6	3	2	2	2	2		4	4	1	1	2	2	2	2	2	2	2	2		1	1	2	2	2	1	1	1	2	1		1	1	2	9	11	4	4	1	4	1
questionário 0625	IBR		1sim				BRANCO
questionário 0626	IBR		1sim				BRANCO
questionário 0627	IBR		1sim				BRANCO
questionário 0628	IBR		1sim				BRANCO
questionário 0629	IBR		1sim				BRANCO
questionário 0630	IBR		1sim				BRANCO
questionário 0631	IBR	14	1sim	47	3	1	aparecida	2	6	3	2	2	2	1		1	2	2		2	2	2	2	2	2	2	2		1	1	3	2	2	1	1	1	3	1	1	1	1	1	13		4	4	1	4	2
questionário 0632	IBR	14	1sim	45	2	2	asa branca	2	6	3	2	2	2	1	1	2	2		2	2	2	2	2	2	2	2	2		1	1	2	2	2	1	1	1	2	2	2	1	1	2	9	13	4	4	4	4	4
questionário 0633	IBR	14	1sim	38	3	2	centro	2	6	5	2	2	2	1	1	2	2		2	2	2	2	2	2	2	2	2		1	1	3	2	2	2	3	1	3	1	6	1	3	1	12	14	2	2	3	1	4
questionário 0634	IBR	13	1sim	50	1	1	são francisco	2	6	2	2	2	2	1	1	1	2	2	2	2	2	2	2	2	2	2	2		1	1	2	2	2	2	1	1	2	1	1	1	1	2	11	16	4	4	4	4	1
questionário 0635	IBR		1sim				BRANCO
questionário 0636	IBR		1sim				BRANCO
questionário 0637	IBR	12	1sim	30	3	1	asa branca	2	4	3	2	2	2	1	1	2	2		2	2	2	2	2	2	2	2	2		1	1	2	2	2	1	1	1	1	1	2	1	2	2	11	14	3	3	2	2	1
questionário 0638	IBR		1sim				BRANCO
questionário 0639	IBR	12	1sim	30	1	1	cinturão verde	2	5	2	2	2	2	1	1	1	1		2	2	2	2	2	2	2	2	2		1	1	2	2	2	1	1	1	2	1	2	1		2			4	4	4	2	3
questionário 0640	IBR	12	1sim	46	3	1	são vicente	2	6	5	2	2	2	1	1	2	2		2	2	2	2	2	2	2	2	2		1	1	2	2	2	3	2	1	2	3	5	1	1	2	11	13	4	4	4	4	1
questionário 0641	IBR		1sim				BRANCO
questionário 0642	IBR		1sim				BRANCO
questionário 0643	IBR		1sim				BRANCO
questionário 0644	IBR	12	1sim	38	3	2	pricumã	2	5	2	2	2	2	1	1	1	1		2	2	2	2	2	2	2	2	2		1	1		2	1	3	1	2	3	1	2	1	1	1	12		4	4	4	4
questionário 0645	IBR		1sim				BRANCO
questionário 0646	IBR	13	1sim	37		2	liberdade	2	6	3	1	2	2	1	1	2	1	1	2	2	2	2	2	1	2	2	2		1	1	3	2	2	2	3	1	3	1	2	3	1	2	12	14	4	3	1	3	3
questionário 0647	IBR		1sim				BRANCO
questionário 0648	IBR	13	1sim	36	1	1	são vicente	2	6	3	2	2	2	1	1	2	2		2	2	2	2	2	2	2	2	2		1	1	1	2	2	1	1	1	1	1	2	1	1		9	13	4	4	3	3	1
questionário 0649	IBR		1sim				BRANCO
questionário 0650	IBR		1sim				BRANCO
questionário 0651	IBR		1sim				BRANCO
questionário 0652	IBR		1sim				BRANCO
questionário 0653	IBR		1sim				BRANCO
questionário 0654	IBR		1sim				BRANCO
questionário 0655	IBR		1sim				BRANCO
questionário 0656	IBR		1sim				BRANCO
questionário 0657	IBR		1sim				BRANCO
questionário 0658	IBR		1sim				BRANCO
[truncated: 23 more columns]

## Sheet: Plan2
Sabe que não existe um tratamento curativo para o HPV	8.3
Sabe a faixa etária recomendada para a vacinação	12.2
Sabe que a maioria das infecções é assintomática	23.5
Sabe que o HPV causa verrugas genitais	39.3
Sabe que homens também são infectados por HPV	43.7
Sabe que a infecção por HPV não é rara	49.8
Sabe que a vacina é eficaz na prevenção da infecção	62.3
Sabe que o HPV é uma DST	68.9
Sabe que a vacina é eficaz na prevenção do CCU	80.9
Sabe que o HPV causa câncer de colo do útero	80.9

## Sheet: Plan3
	Concorda	Indiferente	Discorda
A vacinação poe induzir iniciação sexual precoce	137	195	376	708		108
A decisão sobre a vacina deve ser da filha e não minha	187	133	383	703		136
A vacina pode induzir comportamento sexual de risco	184	146	379	709		139
A faixa etária da vacina é muito precoce	216	168	312	696		175
Os efeitos adversos da vacina são preocupantes	461	106	143	710		346
Eu confio na qualidade da vacina ofertada gratuitamente	549	116	43	708		398
Preciso conversar antes com minha filha sobre sexo	664	30	11	705		483
A vacina é importante para a saúde da minha filha	691	18	6	715		495
												0.362319
												0.951066
												0.869393
